# Supplementary material for: Genome-Wide Identification of Cotton (Gossypium spp.) Trehalose-6-Phosphate Phosphatase (TPP) Gene Family Members and the Role of GhTPP22 in the Response to Drought Stress
Source: Plants (Basel). 2022 Apr 15;11(8):1079. doi: 10.3390/plants11081079 (PMC9024796; doi:10.3390/plants11081079)
Supplement: Supplementary file 1 [file plants-11-01079-s001.zip]

Archive with 1 entries (1 files):
- Tables S1¿CS3.xlsx
