# Supplementary material for: Genome-Wide Identification of Cotton (Gossypium spp.) Trehalose-6-Phosphate Phosphatase (TPP) Gene Family Members and the Role of GhTPP22 in the Response to Drought Stress
Source: Plants (Basel). 2022 Apr 15;11(8):1079. doi: 10.3390/plants11081079 (PMC9024796; doi:10.3390/plants11081079)
Supplement: Supplementary file 1 [file plants-11-01079-s001.zip › Tables S1¿CS3.xlsx]

## Sheet: primers
Primer ID	Sequence(5'-3')
VIGS-GhTPP22 F	ATACACCAAATCGACTCTAGAATGGACCTGAAATCCAATCA
VIGS-GhTPP22 R	CCATGGAGGCCTTCTAGAGAATTCCATAAAGGCAAAATCTGGGT
Qpcr-GhTPP22 F	TTCTCGATGATGTTCGCGC
Qpcr-GhTPP22 R	GCAGAGGGATACTTAACCAT
Histone 3F	TCAAGACTGATTTGCGTTTCCA
Histone 3R	GCGCAAAGGTTGGTGTCTTC

## Sheet: motif information
motif ID	sequence	length	evalue
motif1	MFLDYDGTLSPIVEDPDRAFMSKEMRAAVRKVAKYFPTAIISGRSRDKVY	50	3.6e-3284
motif2	EFLPMIDEVYKSLVETTKSIPGAKVENNKFCVSVHYRNVDEKNWSTLAZQ	50	1.0e-2962
motif3	HSVLKBYPKLRLTQGRKVLEIRPTIKWDKGKALEFLLESLG	41	2.4e-2476
motif4	DVLPIYIGDDRTDEDAFKVLRERGQGFGILVSSVPKETNASYSLQDPSEV	50	8.3e-2850
motif5	DAYSSWMLKHPSALSMFEQITKAAKGKQI	29	3.2e-1514
motif6	EFVKLTELYYAGSHGMDIMGPV	22	3.1e-1370
motif7	WLDSMRASSPT	11	2.9e-431
motif8	MDLKSNHTAPVLTDPIPINKSRLGINSNJ	29	6.7e-493
motif9	DDHPNCIRSTDQQGKEVNLFQ	21	4.9e-410
motif10	YPQSGGSLSPGKYLTVPRKKPGKLDDVRS	29	5.5e-317

## Sheet: cis-elements information
Gh_A01G209200.1	CGTCA-motif	CGTCA	871	5	+	cis-acting regulatory element involved in the MeJA-responsiveness
Gh_A01G209200.1	TATC-box	TATCCCA	1870	7	+	cis-acting element involved in gibberellin-responsiveness
Gh_A01G209200.1	G-box	CACGAC	1481	6	+	cis-acting regulatory element involved in light responsiveness
Gh_A01G209200.1	Box 4	ATTAAT	237	6	+	part of a conserved DNA module involved in light responsiveness
Gh_A01G209200.1	Box 4	ATTAAT	653	6	+	part of a conserved DNA module involved in light responsiveness
Gh_A01G209200.1	Box 4	ATTAAT	781	6	+	part of a conserved DNA module involved in light responsiveness
Gh_A01G209200.1	Box 4	ATTAAT	837	6	+	part of a conserved DNA module involved in light responsiveness
Gh_A01G209200.1	Box 4	ATTAAT	1086	6	-	part of a conserved DNA module involved in light responsiveness
Gh_A01G209200.1	STRE	AGGGG	487	5	+
Gh_A01G209200.1	STRE	AGGGG	1960	5	+
Gh_A01G209200.1	TGACG-motif	TGACG	871	5	-	cis-acting regulatory element involved in the MeJA-responsiveness
Gh_A01G209200.1	MYB	TAACCA	558	6	+
Gh_A01G209200.1	MYB	CAACCA	1505	6	-
Gh_A01G209200.1	MYB	TAACCA	1914	6	-
Gh_A01G209200.1	TATA	TATAAAAT	33	8	-
Gh_A01G209200.1	TATA	TATAAAAT	66	8	-
Gh_A01G209200.1	TATA	TATAAAAT	161	8	+
Gh_A01G209200.1	TATA	TATAAAAT	685	8	+
Gh_A01G209200.1	TATA	TATAAAAT	754	8	+
Gh_A01G209200.1	TATA	TATAAAAT	797	8	+
Gh_A01G209200.1	TATA	TATAAAAT	1372	8	+
Gh_A01G209200.1	TATA	TATAAAAT	1576	8	-
Gh_A01G209200.1		motif_sequence	490	4	-	short_function
Gh_A01G209200.1		motif_sequence	865	4	+	short_function
Gh_A01G209200.1		motif_sequence	1486	4	+	short_function
Gh_A01G209200.1		motif_sequence	1688	4	-	short_function
Gh_A01G209200.1		motif_sequence	1705	4	-	short_function
Gh_A01G209200.1		motif_sequence	1833	4	+	short_function
Gh_A01G209200.1		motif_sequence	1849	4	+	short_function
Gh_A01G209200.1		motif_sequence	1877	4	+	short_function
Gh_A01G209200.1		motif_sequence	1973	4	-	short_function
Gh_A01G209200.1	WUN-motif	CCATTTCAA	1470	9	-
Gh_A01G209200.1	DRE1	ACCGAGA	425	7	-
Gh_A01G209200.1	as-1	TGACG	871	5	-
Gh_A01G209200.1	MYC	CATTTG	1585	6	+
Gh_A01G209200.1	MYB recognition site	CCGTTG	953	6	-
Gh_A01G209200.1	Unnamed__1	CGTGG	926	5	+
Gh_A01G209200.1	Unnamed__1	CGTGG	1678	5	+
Gh_A01G209200.1	Unnamed__1	CGTGG	1882	5	+
Gh_A01G209200.1	MBS	CAACTG	1262	6	+	MYB binding site involved in drought-inducibility
Gh_A01G209200.1	TCT-motif	TCTTAC	168	6	+	part of a light responsive element
Gh_A01G209200.1	TCT-motif	TCTTAC	1978	6	-	part of a light responsive element
Gh_A01G209200.1	GT1-motif	GGTTAA	557	6	-	light responsive element
Gh_A01G209200.1	CAAT-box	CAAT	24	4	-
Gh_A01G209200.1	CAAT-box	CAAT	31	4	+
Gh_A01G209200.1	CAAT-box	CAAT	64	4	+
Gh_A01G209200.1	CAAT-box	CAAAT	213	5	-	common cis-acting element in promoter and enhancer regions
Gh_A01G209200.1	CAAT-box	CAAT	235	4	+
Gh_A01G209200.1	CAAT-box	CAAT	367	4	-
Gh_A01G209200.1	CAAT-box	CAAT	453	4	+
Gh_A01G209200.1	CAAT-box	CAAT	508	4	+
Gh_A01G209200.1	CAAT-box	CAAT	574	4	+
Gh_A01G209200.1	CAAT-box	CAAT	587	4	-
Gh_A01G209200.1	CAAT-box	CCAAT	630	5	+	common cis-acting element in promoter and enhancer regions
Gh_A01G209200.1	CAAT-box	CAAT	631	4	+
Gh_A01G209200.1	CAAT-box	CAAT	641	4	+
Gh_A01G209200.1	CAAT-box	CAAT	721	4	+
Gh_A01G209200.1	CAAT-box	CAAAT	848	5	+	common cis-acting element in promoter and enhancer regions
Gh_A01G209200.1	CAAT-box	CAAT	897	4	+
Gh_A01G209200.1	CAAT-box	CAAAT	916	5	+	common cis-acting element in promoter and enhancer regions
Gh_A01G209200.1	CAAT-box	CAAT	1070	4	-
Gh_A01G209200.1	CAAT-box	CAAT	1081	4	-
Gh_A01G209200.1	CAAT-box	CCAAT	1197	5	-	common cis-acting element in promoter and enhancer regions
Gh_A01G209200.1	CAAT-box	CAAT	1302	4	-
Gh_A01G209200.1	CAAT-box	CAAAT	1401	5	+	common cis-acting element in promoter and enhancer regions
Gh_A01G209200.1	CAAT-box	CAAAT	1458	5	+	common cis-acting element in promoter and enhancer regions
Gh_A01G209200.1	CAAT-box	CAAT	1491	4	+
Gh_A01G209200.1	CAAT-box	CAAT	1512	4	+
Gh_A01G209200.1	CAAT-box	CAAT	1556	4	+
Gh_A01G209200.1	CAAT-box	CAAAT	1586	5	-	common cis-acting element in promoter and enhancer regions
Gh_A01G209200.1	CAAT-box	CAAT	1597	4	+
Gh_A01G209200.1	CAAT-box	CAAT	1642	4	+
Gh_A01G209200.1	CAAT-box	CAAT	1767	4	-
Gh_A01G209200.1	CAAT-box	CAAT	1888	4	-
Gh_A01G209200.1	CAAT-box	CAAAT	1895	5	-	common cis-acting element in promoter and enhancer regions
Gh_A01G209200.1	ERE	ATTTCATA	178	8	-
Gh_A01G209200.1	ERE	ATTTCATA	441	8	-
Gh_A01G209200.1	WRE3	CCACCT	1709	6	-
Gh_A01G209200.1	MYB-like sequence	TAACCA	558	6	+
Gh_A01G209200.1	MYB-like sequence	TAACCA	1914	6	-
Gh_A01G209200.1	CCAAT-box	CAACGG	953	6	+	MYBHv1 binding site
Gh_A01G209200.1	P-box	CCTTTTG	1422	7	-	gibberellin-responsive element
Gh_A01G209200.1	P-box	CCTTTTG	1788	7	+	gibberellin-responsive element
Gh_A01G209200.1	Unnamed__4	CTCC	490	4	-
Gh_A01G209200.1	Unnamed__4	CTCC	867	4	+
Gh_A01G209200.1	Unnamed__4	CTCC	933	4	+
Gh_A01G209200.1	Unnamed__4	CTCC	1296	4	+
Gh_A01G209200.1	Unnamed__4	CTCC	1688	4	-
Gh_A01G209200.1	Unnamed__4	CTCC	1772	4	+
Gh_A01G209200.1	AT~TATA-box	TATATA	104	6	+
Gh_A01G209200.1	AT~TATA-box	TATATA	225	6	+
Gh_A01G209200.1	AT~TATA-box	TATATA	314	6	+
Gh_A01G209200.1	AT~TATA-box	TATATA	316	6	+
Gh_A01G209200.1	AT~TATA-box	TATATA	318	6	+
Gh_A01G209200.1	AT~TATA-box	TATATA	320	6	+
Gh_A01G209200.1	AT~TATA-box	TATATA	648	6	+
Gh_A01G209200.1	AT~TATA-box	TATATAAA	739	8	-
Gh_A01G209200.1	AT~TATA-box	TATATA	741	6	+
Gh_A01G209200.1	AT~TATA-box	TATATA	787	6	+
Gh_A01G209200.1	AT~TATA-box	TATATA	1123	6	-
Gh_A01G209200.1	ARE	AAACCA	1752	6	+	cis-acting regulatory element essential for the anaerobic induction
Gh_A01G209200.1	ARE	AAACCA	1936	6	-	cis-acting regulatory element essential for the anaerobic induction
Gh_A01G209200.1	ABRE	ACGTG	925	5	+	cis-acting element involved in the abscisic acid responsiveness
Gh_A01G209200.1	Myb	CAACTG	1262	6	+
Gh_A01G209200.1	TC-rich repeats	GTTTTCTTAC	1208	9	+	cis-acting element involved in defense and stress responsiveness
Gh_A01G209200.1	TC-rich repeats	GTTTTCTTAC	1978	9	-	cis-acting element involved in defense and stress responsiveness
Gh_A01G209200.1	AAGAA-motif	GAAAGAA	1136	7	+
Gh_A01G209200.1	TATA-box	TATAAAA	34	7	-	core promoter element around -30 of transcription start
Gh_A01G209200.1	TATA-box	TATAAA	35	6	-	core promoter element around -30 of transcription start
Gh_A01G209200.1	TATA-box	TATAA	36	5	-	core promoter element around -30 of transcription start
Gh_A01G209200.1	TATA-box	TATA	37	4	+	core promoter element around -30 of transcription start
Gh_A01G209200.1	TATA-box	TATAAAA	67	7	-	core promoter element around -30 of transcription start
Gh_A01G209200.1	TATA-box	TATAAA	68	6	-	core promoter element around -30 of transcription start
Gh_A01G209200.1	TATA-box	TATAA	69	5	-	core promoter element around -30 of transcription start
Gh_A01G209200.1	TATA-box	TATA	70	4	+	core promoter element around -30 of transcription start
Gh_A01G209200.1	TATA-box	TATATA	104	6	+	core promoter element around -30 of transcription start
Gh_A01G209200.1	TATA-box	ATATAT	105	6	+	core promoter element around -30 of transcription start
Gh_A01G209200.1	TATA-box	TATA	106	4	+	core promoter element around -30 of transcription start
Gh_A01G209200.1	TATA-box	TATAAAA	158	7	-	core promoter element around -30 of transcription start
Gh_A01G209200.1	TATA-box	TATAAA	159	6	-	core promoter element around -30 of transcription start
Gh_A01G209200.1	TATA-box	TATAA	160	5	-	core promoter element around -30 of transcription start
Gh_A01G209200.1	TATA-box	TATA	161	4	+	core promoter element around -30 of transcription start
Gh_A01G209200.1	TATA-box	TACATAAA	187	8	+	core promoter element around -30 of transcription start
Gh_A01G209200.1	TATA-box	TAAAGATT	201	8	-	core promoter element around -30 of transcription start
Gh_A01G209200.1	TATA-box	ATTATA	208	6	+	core promoter element around -30 of transcription start
Gh_A01G209200.1	TATA-box	TATAA	209	5	-	core promoter element around -30 of transcription start
Gh_A01G209200.1	TATA-box	TATA	210	4	+	core promoter element around -30 of transcription start
Gh_A01G209200.1	TATA-box	ATATAT	224	6	+	core promoter element around -30 of transcription start
Gh_A01G209200.1	TATA-box	TATATA	225	6	+	core promoter element around -30 of transcription start
Gh_A01G209200.1	TATA-box	ATATAA	226	6	+	core promoter element around -30 of transcription start
Gh_A01G209200.1	TATA-box	TATA	227	4	+	core promoter element around -30 of transcription start
Gh_A01G209200.1	TATA-box	ATTATA	258	6	+	core promoter element around -30 of transcription start
Gh_A01G209200.1	TATA-box	TATAA	259	5	-	core promoter element around -30 of transcription start
Gh_A01G209200.1	TATA-box	TATA	260	4	+	core promoter element around -30 of transcription start
Gh_A01G209200.1	TATA-box	TATA	294	4	+	core promoter element around -30 of transcription start
Gh_A01G209200.1	TATA-box	TATATAA	313	7	-	core promoter element around -30 of transcription start
Gh_A01G209200.1	TATA-box	TATATA	314	6	+	core promoter element around -30 of transcription start
Gh_A01G209200.1	TATA-box	ATATAT	315	6	+	core promoter element around -30 of transcription start
Gh_A01G209200.1	TATA-box	TATATA	316	6	+	core promoter element around -30 of transcription start
Gh_A01G209200.1	TATA-box	ATATAT	317	6	+	core promoter element around -30 of transcription start
Gh_A01G209200.1	TATA-box	TATATA	318	6	+	core promoter element around -30 of transcription start
Gh_A01G209200.1	TATA-box	ATATAT	319	6	+	core promoter element around -30 of transcription start
Gh_A01G209200.1	TATA-box	TATATA	320	6	+	core promoter element around -30 of transcription start
Gh_A01G209200.1	TATA-box	ATATAT	321	6	+	core promoter element around -30 of transcription start
Gh_A01G209200.1	TATA-box	TATA	322	4	+	core promoter element around -30 of transcription start
Gh_A01G209200.1	TATA-box	TATA	334	4	+	core promoter element around -30 of transcription start
Gh_A01G209200.1	TATA-box	TATA	404	4	+	core promoter element around -30 of transcription start
Gh_A01G209200.1	TATA-box	ATATAT	474	6	+	core promoter element around -30 of transcription start
Gh_A01G209200.1	TATA-box	TATA	475	4	+	core promoter element around -30 of transcription start
Gh_A01G209200.1	TATA-box	TATAAATA	499	8	-	core promoter element around -30 of transcription start
Gh_A01G209200.1	TATA-box	TATAAAT	500	7	-	core promoter element around -30 of transcription start
Gh_A01G209200.1	TATA-box	TATAAA	501	6	-	core promoter element around -30 of transcription start
Gh_A01G209200.1	TATA-box	TATAA	502	5	-	core promoter element around -30 of transcription start
Gh_A01G209200.1	TATA-box	TATA	503	4	+	core promoter element around -30 of transcription start
Gh_A01G209200.1	TATA-box	TATA	529	4	+	core promoter element around -30 of transcription start
Gh_A01G209200.1	TATA-box	ATTATA	581	6	+	core promoter element around -30 of transcription start
Gh_A01G209200.1	TATA-box	TATAA	582	5	-	core promoter element around -30 of transcription start
Gh_A01G209200.1	TATA-box	TATA	583	4	+	core promoter element around -30 of transcription start
Gh_A01G209200.1	TATA-box	TATATA	648	6	+	core promoter element around -30 of transcription start
Gh_A01G209200.1	TATA-box	ATATAT	649	6	+	core promoter element around -30 of transcription start
Gh_A01G209200.1	TATA-box	TATATTTATATTT	650	12	+	core promoter element around -30 of transcription start
Gh_A01G209200.1	TATA-box	ATATAA	684	6	+	core promoter element around -30 of transcription start
Gh_A01G209200.1	TATA-box	TATA	685	4	+	core promoter element around -30 of transcription start
Gh_A01G209200.1	TATA-box	TATACA	732	6	-	core promoter element around -30 of transcription start
Gh_A01G209200.1	TATA-box	TATA	734	4	+	core promoter element around -30 of transcription start
Gh_A01G209200.1	TATA-box	taTATAAAtc	737	9	-	core promoter element around -30 of transcription start
Gh_A01G209200.1	TATA-box	TATAAAT	738	7	-	core promoter element around -30 of transcription start
Gh_A01G209200.1	TATA-box	TATAAA	739	6	-	core promoter element around -30 of transcription start
Gh_A01G209200.1	TATA-box	TATATAA	740	7	-	core promoter element around -30 of transcription start
Gh_A01G209200.1	TATA-box	TATATA	741	6	+	core promoter element around -30 of transcription start
Gh_A01G209200.1	TATA-box	ATATAA	742	6	+	core promoter element around -30 of transcription start
Gh_A01G209200.1	TATA-box	TATA	743	4	+	core promoter element around -30 of transcription start
Gh_A01G209200.1	TATA-box	ATATAA	753	6	+	core promoter element around -30 of transcription start
Gh_A01G209200.1	TATA-box	TATA	754	4	+	core promoter element around -30 of transcription start
Gh_A01G209200.1	TATA-box	TATA	761	4	+	core promoter element around -30 of transcription start
Gh_A01G209200.1	TATA-box	ATTATA	785	6	+	core promoter element around -30 of transcription start
Gh_A01G209200.1	TATA-box	TATATAA	786	7	-	core promoter element around -30 of transcription start
Gh_A01G209200.1	TATA-box	TATATA	787	6	+	core promoter element around -30 of transcription start
Gh_A01G209200.1	TATA-box	ATATAA	788	6	+	core promoter element around -30 of transcription start
Gh_A01G209200.1	TATA-box	TATA	789	4	+	core promoter element around -30 of transcription start
Gh_A01G209200.1	TATA-box	ATATAA	796	6	+	core promoter element around -30 of transcription start
Gh_A01G209200.1	TATA-box	TATA	797	4	+	core promoter element around -30 of transcription start
Gh_A01G209200.1	TATA-box	taTATAAAtc	816	9	+	core promoter element around -30 of transcription start
Gh_A01G209200.1	TATA-box	ATATAT	841	6	+	core promoter element around -30 of transcription start
Gh_A01G209200.1	TATA-box	TATA	842	4	+	core promoter element around -30 of transcription start
Gh_A01G209200.1	TATA-box	ATTATA	859	6	+	core promoter element around -30 of transcription start
Gh_A01G209200.1	TATA-box	TATAA	860	5	-	core promoter element around -30 of transcription start
Gh_A01G209200.1	TATA-box	TATA	861	4	+	core promoter element around -30 of transcription start
Gh_A01G209200.1	TATA-box	TATATA	1123	6	-	core promoter element around -30 of transcription start
Gh_A01G209200.1	TATA-box	TATA	1125	4	-	core promoter element around -30 of transcription start
Gh_A01G209200.1	TATA-box	TACAAAA	1153	7	+	core promoter element around -30 of transcription start
Gh_A01G209200.1	TATA-box	TATACA	1224	6	-	core promoter element around -30 of transcription start
Gh_A01G209200.1	TATA-box	TATA	1226	4	-	core promoter element around -30 of transcription start
Gh_A01G209200.1	TATA-box	ATTATA	1255	6	+	core promoter element around -30 of transcription start
Gh_A01G209200.1	TATA-box	TATAA	1256	5	-	core promoter element around -30 of transcription start
Gh_A01G209200.1	TATA-box	TATA	1257	4	-	core promoter element around -30 of transcription start
Gh_A01G209200.1	TATA-box	TATTTAAA	1341	8	-	core promoter element around -30 of transcription start
Gh_A01G209200.1	TATA-box	ATATAA	1371	6	+	core promoter element around -30 of transcription start
Gh_A01G209200.1	TATA-box	TATA	1372	4	-	core promoter element around -30 of transcription start
Gh_A01G209200.1	TATA-box	TATAAAA	1577	7	-	core promoter element around -30 of transcription start
Gh_A01G209200.1	TATA-box	TATAAA	1578	6	-	core promoter element around -30 of transcription start
Gh_A01G209200.1	TATA-box	TATAA	1579	5	-	core promoter element around -30 of transcription start
Gh_A01G209200.1	TATA-box	TATA	1580	4	-	core promoter element around -30 of transcription start
Gh_A01G209200.1	TATA-box	TATAAA	1760	6	-	core promoter element around -30 of transcription start
Gh_A01G209200.1	TATA-box	TATAA	1761	5	-	core promoter element around -30 of transcription start
Gh_A01G209200.1	TATA-box	TATA	1762	4	-	core promoter element around -30 of transcription start
Gh_A01G209200.1	TATA-box	ATTATA	1953	6	+	core promoter element around -30 of transcription start
Gh_A01G209200.1	TATA-box	TATAA	1954	5	-	core promoter element around -30 of transcription start
Gh_A01G209200.1	TATA-box	TATA	1955	4	-	core promoter element around -30 of transcription start
Gh_A01G209200.1	TATA-box	TATA	1994	4	-	core promoter element around -30 of transcription start
Gh_A01G209200.1	G-Box	CACGTT	924	6	-	cis-acting regulatory element involved in light responsiveness
Gh_A02G174500.1	O2-site	GATGATGTGG	1473	9	-	cis-acting regulatory element involved in zein metabolism regulation
Gh_A02G174500.1	TCT-motif	TCTTAC	1647	6	-	part of a light responsive element
Gh_A02G174500.1	TCT-motif	TCTTAC	1928	6	+	part of a light responsive element
Gh_A02G174500.1	I-box	TGATAATGT	1211	9	-	part of a light responsive element
Gh_A02G174500.1	Box II	CCACGTGGC	1506	9	+	part of a light responsive element
Gh_A02G174500.1	WRE3	CCACCT	1176	6	+
Gh_A02G174500.1	ERE	ATTTTAAA	623	8	+
Gh_A02G174500.1	ERE	ATTTTAAA	625	8	-
Gh_A02G174500.1	ERE	ATTTTAAA	640	8	+
Gh_A02G174500.1	ERE	ATTTTAAA	1076	8	+
Gh_A02G174500.1	CAAT-box	CAAT	26	4	-
Gh_A02G174500.1	CAAT-box	CAAAT	52	5	+	common cis-acting element in promoter and enhancer regions
Gh_A02G174500.1	CAAT-box	CAAAT	180	5	-	common cis-acting element in promoter and enhancer regions
Gh_A02G174500.1	CAAT-box	CAAAT	191	5	-	common cis-acting element in promoter and enhancer regions
Gh_A02G174500.1	CAAT-box	CAAAT	201	5	+	common cis-acting element in promoter and enhancer regions
Gh_A02G174500.1	CAAT-box	CCAAT	298	5	+	common cis-acting element in promoter and enhancer regions
Gh_A02G174500.1	CAAT-box	CAAT	299	4	+
Gh_A02G174500.1	CAAT-box	CAAT	316	4	-
Gh_A02G174500.1	CAAT-box	CAAT	376	4	-
Gh_A02G174500.1	CAAT-box	CAAT	385	4	-
Gh_A02G174500.1	CAAT-box	CAAAT	498	5	-	common cis-acting element in promoter and enhancer regions
Gh_A02G174500.1	CAAT-box	CAAT	515	4	-
Gh_A02G174500.1	CAAT-box	CAAAT	525	5	+	common cis-acting element in promoter and enhancer regions
Gh_A02G174500.1	CAAT-box	CCAAT	536	5	+	common cis-acting element in promoter and enhancer regions
Gh_A02G174500.1	CAAT-box	CAAT	537	4	+
Gh_A02G174500.1	CAAT-box	CAAT	731	4	+
Gh_A02G174500.1	CAAT-box	CAAAT	813	5	+	common cis-acting element in promoter and enhancer regions
Gh_A02G174500.1	CAAT-box	CAAAT	830	5	+	common cis-acting element in promoter and enhancer regions
Gh_A02G174500.1	CAAT-box	CAAT	845	4	+
Gh_A02G174500.1	CAAT-box	CAAAT	958	5	-	common cis-acting element in promoter and enhancer regions
Gh_A02G174500.1	CAAT-box	CAAT	984	4	-
Gh_A02G174500.1	CAAT-box	CCAAT	1050	5	+	common cis-acting element in promoter and enhancer regions
Gh_A02G174500.1	CAAT-box	CAAT	1051	4	+
Gh_A02G174500.1	CAAT-box	CAAAT	1059	5	-	common cis-acting element in promoter and enhancer regions
Gh_A02G174500.1	CAAT-box	CAAT	1156	4	+
Gh_A02G174500.1	CAAT-box	CAAAT	1164	5	-	common cis-acting element in promoter and enhancer regions
Gh_A02G174500.1	CAAT-box	AGCTCAATTTCA	1185	11	+	common cis-acting element in promoter and enhancer regions
Gh_A02G174500.1	CAAT-box	CAAAT	1218	5	+	common cis-acting element in promoter and enhancer regions
Gh_A02G174500.1	CAAT-box	CAAT	1256	4	+
Gh_A02G174500.1	CAAT-box	CAAT	1330	4	+
Gh_A02G174500.1	CAAT-box	CAAAT	1381	5	+	common cis-acting element in promoter and enhancer regions
Gh_A02G174500.1	CAAT-box	CCAAT	1391	5	+	common cis-acting element in promoter and enhancer regions
Gh_A02G174500.1	CAAT-box	CAAT	1392	4	+
Gh_A02G174500.1	CAAT-box	CAAAT	1405	5	-	common cis-acting element in promoter and enhancer regions
Gh_A02G174500.1	CAAT-box	CCAAT	1496	5	+	common cis-acting element in promoter and enhancer regions
Gh_A02G174500.1	CAAT-box	CAAT	1497	4	+
Gh_A02G174500.1	CAAT-box	CCAAT	1529	5	+	common cis-acting element in promoter and enhancer regions
Gh_A02G174500.1	CAAT-box	CAAT	1530	4	+
Gh_A02G174500.1	GT1-motif	GGTTAA	794	6	-	light responsive element
Gh_A02G174500.1	W box	TTGACC	195	6	-
Gh_A02G174500.1	W box	TTGACC	1515	6	+
Gh_A02G174500.1	MYB-like sequence	TAACCA	1452	6	-
Gh_A02G174500.1	MYB-like sequence	TAACCA	1493	6	+
Gh_A02G174500.1	Unnamed__4	CTCC	18	4	+
Gh_A02G174500.1	Unnamed__4	CTCC	534	4	+
Gh_A02G174500.1	Unnamed__4	CTCC	972	4	+
Gh_A02G174500.1	Unnamed__4	CTCC	1276	4	+
Gh_A02G174500.1	Unnamed__4	CTCC	1282	4	+
Gh_A02G174500.1	Unnamed__4	CTCC	1319	4	+
Gh_A02G174500.1	Unnamed__4	CTCC	1420	4	+
Gh_A02G174500.1	Unnamed__4	CTCC	1594	4	+
Gh_A02G174500.1	Unnamed__4	CTCC	1719	4	+
Gh_A02G174500.1	Unnamed__4	CTCC	1722	4	+
Gh_A02G174500.1	Unnamed__4	CTCC	1924	4	+
Gh_A02G174500.1	ARE	AAACCA	450	6	-	cis-acting regulatory element essential for the anaerobic induction
Gh_A02G174500.1	ARE	AAACCA	1677	6	-	cis-acting regulatory element essential for the anaerobic induction
Gh_A02G174500.1	ABRE	GACACGTGGC	1458	9	-	cis-acting element involved in the abscisic acid responsiveness
Gh_A02G174500.1	ABRE	CACGTG	1460	6	-	cis-acting element involved in the abscisic acid responsiveness
Gh_A02G174500.1	ABRE	ACGTG	1461	5	+	cis-acting element involved in the abscisic acid responsiveness
Gh_A02G174500.1	ABRE	CACGTG	1507	6	-	cis-acting element involved in the abscisic acid responsiveness
Gh_A02G174500.1	ABRE	ACGTG	1508	5	+	cis-acting element involved in the abscisic acid responsiveness
Gh_A02G174500.1	AT~TATA-box	TATATA	153	6	+
Gh_A02G174500.1	AT~TATA-box	TATATAAA	548	8	-
Gh_A02G174500.1	AT~TATA-box	TATATA	550	6	+
Gh_A02G174500.1	AT~TATA-box	TATATA	552	6	+
Gh_A02G174500.1	AT~TATA-box	TATATA	910	6	+
Gh_A02G174500.1	AT~TATA-box	TATATA	1091	6	-
Gh_A02G174500.1	chs-Unit 1 m1	ACCTAACCCGC	253	10	-	part of a light responsive element
Gh_A02G174500.1	TATA-box	ATATAT	22	6	+	core promoter element around -30 of transcription start
Gh_A02G174500.1	TATA-box	TATA	23	4	+	core promoter element around -30 of transcription start
Gh_A02G174500.1	TATA-box	TATAA	33	5	-	core promoter element around -30 of transcription start
Gh_A02G174500.1	TATA-box	TATA	34	4	+	core promoter element around -30 of transcription start
Gh_A02G174500.1	TATA-box	TACATAAA	36	8	+	core promoter element around -30 of transcription start
Gh_A02G174500.1	TATA-box	TATAAA	129	6	-	core promoter element around -30 of transcription start
Gh_A02G174500.1	TATA-box	TATAA	130	5	-	core promoter element around -30 of transcription start
Gh_A02G174500.1	TATA-box	TATA	131	4	+	core promoter element around -30 of transcription start
Gh_A02G174500.1	TATA-box	TATATA	153	6	+	core promoter element around -30 of transcription start
Gh_A02G174500.1	TATA-box	ATATAA	154	6	+	core promoter element around -30 of transcription start
Gh_A02G174500.1	TATA-box	TATA	155	4	+	core promoter element around -30 of transcription start
Gh_A02G174500.1	TATA-box	TATA	246	4	+	core promoter element around -30 of transcription start
Gh_A02G174500.1	TATA-box	TATAAA	263	6	-	core promoter element around -30 of transcription start
Gh_A02G174500.1	TATA-box	TATAA	264	5	-	core promoter element around -30 of transcription start
Gh_A02G174500.1	TATA-box	TATA	265	4	+	core promoter element around -30 of transcription start
Gh_A02G174500.1	TATA-box	ATATAT	273	6	+	core promoter element around -30 of transcription start
Gh_A02G174500.1	TATA-box	TATA	274	4	+	core promoter element around -30 of transcription start
Gh_A02G174500.1	TATA-box	ATATAA	311	6	+	core promoter element around -30 of transcription start
Gh_A02G174500.1	TATA-box	TATA	312	4	+	core promoter element around -30 of transcription start
Gh_A02G174500.1	TATA-box	TATACA	362	6	-	core promoter element around -30 of transcription start
Gh_A02G174500.1	TATA-box	TATA	364	4	+	core promoter element around -30 of transcription start
Gh_A02G174500.1	TATA-box	ATATAT	416	6	+	core promoter element around -30 of transcription start
Gh_A02G174500.1	TATA-box	TATA	417	4	+	core promoter element around -30 of transcription start
Gh_A02G174500.1	TATA-box	taTATAAAtc	546	9	-	core promoter element around -30 of transcription start
Gh_A02G174500.1	TATA-box	TATAAAT	547	7	-	core promoter element around -30 of transcription start
Gh_A02G174500.1	TATA-box	TATAAA	548	6	-	core promoter element around -30 of transcription start
Gh_A02G174500.1	TATA-box	TATATAA	549	7	-	core promoter element around -30 of transcription start
Gh_A02G174500.1	TATA-box	TATATA	550	6	+	core promoter element around -30 of transcription start
Gh_A02G174500.1	TATA-box	ATATAT	551	6	+	core promoter element around -30 of transcription start
Gh_A02G174500.1	TATA-box	TATATA	552	6	+	core promoter element around -30 of transcription start
Gh_A02G174500.1	TATA-box	TATA	554	4	+	core promoter element around -30 of transcription start
Gh_A02G174500.1	TATA-box	TATAA	559	5	-	core promoter element around -30 of transcription start
Gh_A02G174500.1	TATA-box	TATA	560	4	+	core promoter element around -30 of transcription start
Gh_A02G174500.1	TATA-box	ATTATA	582	6	+	core promoter element around -30 of transcription start
Gh_A02G174500.1	TATA-box	TATAA	583	5	-	core promoter element around -30 of transcription start
Gh_A02G174500.1	TATA-box	TATA	584	4	+	core promoter element around -30 of transcription start
Gh_A02G174500.1	TATA-box	TATAAA	590	6	-	core promoter element around -30 of transcription start
Gh_A02G174500.1	TATA-box	TATAA	591	5	-	core promoter element around -30 of transcription start
Gh_A02G174500.1	TATA-box	TATA	592	4	+	core promoter element around -30 of transcription start
Gh_A02G174500.1	TATA-box	ATTATA	673	6	+	core promoter element around -30 of transcription start
Gh_A02G174500.1	TATA-box	TATAA	674	5	-	core promoter element around -30 of transcription start
Gh_A02G174500.1	TATA-box	TATA	675	4	+	core promoter element around -30 of transcription start
Gh_A02G174500.1	TATA-box	ATATAT	807	6	+	core promoter element around -30 of transcription start
Gh_A02G174500.1	TATA-box	TATA	808	4	+	core promoter element around -30 of transcription start
Gh_A02G174500.1	TATA-box	TATA	890	4	+	core promoter element around -30 of transcription start
Gh_A02G174500.1	TATA-box	TATATTTATATTT	901	12	-	core promoter element around -30 of transcription start
Gh_A02G174500.1	TATA-box	ATATAT	909	6	+	core promoter element around -30 of transcription start
Gh_A02G174500.1	TATA-box	TATATA	910	6	+	core promoter element around -30 of transcription start
Gh_A02G174500.1	TATA-box	ATATAT	911	6	+	core promoter element around -30 of transcription start
Gh_A02G174500.1	TATA-box	TATA	912	4	+	core promoter element around -30 of transcription start
Gh_A02G174500.1	TATA-box	TACATAAA	919	8	-	core promoter element around -30 of transcription start
Gh_A02G174500.1	TATA-box	ATATAT	1072	6	-	core promoter element around -30 of transcription start
Gh_A02G174500.1	TATA-box	TATA	1073	4	-	core promoter element around -30 of transcription start
Gh_A02G174500.1	TATA-box	ATTATA	1089	6	+	core promoter element around -30 of transcription start
Gh_A02G174500.1	TATA-box	TATATAA	1090	7	-	core promoter element around -30 of transcription start
Gh_A02G174500.1	TATA-box	TATATA	1091	6	-	core promoter element around -30 of transcription start
Gh_A02G174500.1	TATA-box	ATATAA	1092	6	+	core promoter element around -30 of transcription start
Gh_A02G174500.1	TATA-box	TATA	1093	4	-	core promoter element around -30 of transcription start
Gh_A02G174500.1	TATA-box	TACAAAA	1643	7	-	core promoter element around -30 of transcription start
Gh_A02G174500.1	TATA-box	ccTATAAAaa	1699	9	+	core promoter element around -30 of transcription start
Gh_A02G174500.1	TATA-box	TATAA	1700	5	-	core promoter element around -30 of transcription start
Gh_A02G174500.1	TATA-box	TATA	1701	4	-	core promoter element around -30 of transcription start
Gh_A02G174500.1	TATA-box	ATATAT	1768	6	-	core promoter element around -30 of transcription start
Gh_A02G174500.1	TATA-box	TATA	1769	4	-	core promoter element around -30 of transcription start
Gh_A02G174500.1	AAGAA-motif	GAAAGAA	849	7	+
Gh_A02G174500.1	chs-CMA1a	TTACTTAA	758	8	+	part of a light responsive element
Gh_A02G174500.1	G-Box	CACGTG	1460	6	-	cis-acting regulatory element involved in light responsiveness
Gh_A02G174500.1	G-Box	CACGTG	1507	6	-	cis-acting regulatory element involved in light responsiveness
Gh_A02G174500.1	box S	AGCCACC	1355	7	-
Gh_A02G174500.1	F-box	CTATTCTCATT	1121	10	-
Gh_A02G174500.1	Box 4	ATTAAT	55	6	+	part of a conserved DNA module involved in light responsiveness
Gh_A02G174500.1	Box 4	ATTAAT	277	6	+	part of a conserved DNA module involved in light responsiveness
Gh_A02G174500.1	Box 4	ATTAAT	752	6	+	part of a conserved DNA module involved in light responsiveness
Gh_A02G174500.1	Box 4	ATTAAT	873	6	+	part of a conserved DNA module involved in light responsiveness
Gh_A02G174500.1	Box 4	ATTAAT	905	6	+	part of a conserved DNA module involved in light responsiveness
Gh_A02G174500.1	G-box	GCCACGTGGA	1458	9	-	cis-acting regulatory element involved in light responsiveness
Gh_A02G174500.1	G-box	CACGTG	1460	6	-	cis-acting regulatory element involved in light responsiveness
Gh_A02G174500.1	G-box	CTTCCACGTGGCA	1503	12	+	cis-acting regulatory element involved in light responsiveness
Gh_A02G174500.1	G-box	GCCACGTGGA	1505	10	-	cis-acting regulatory element involved in light responsiveness
Gh_A02G174500.1	G-box	CACGTG	1507	6	-	cis-acting regulatory element involved in light responsiveness
Gh_A02G174500.1	MRE	AACCTAA	258	7	-	MYB binding site involved in light responsiveness
Gh_A02G174500.1	3-AF1 binding site	TAAGAGAGGAA	1756	10	-	light responsive element
Gh_A02G174500.1	STRE	AGGGG	509	5	+
Gh_A02G174500.1	STRE	AGGGG	531	5	-
Gh_A02G174500.1	ABRE2	CCACGTGG	1506	8	-
Gh_A02G174500.1		motif_sequence	16	4	+	short_function
Gh_A02G174500.1		motif_sequence	122	4	-	short_function
Gh_A02G174500.1		motif_sequence	607	4	+	short_function
Gh_A02G174500.1		motif_sequence	922	4	+	short_function
Gh_A02G174500.1		motif_sequence	970	4	+	short_function
Gh_A02G174500.1		motif_sequence	990	4	+	short_function
Gh_A02G174500.1		motif_sequence	1031	4	+	short_function
Gh_A02G174500.1		motif_sequence	1274	4	+	short_function
Gh_A02G174500.1		motif_sequence	1592	4	+	short_function
Gh_A02G174500.1		motif_sequence	1753	4	+	short_function
Gh_A02G174500.1		motif_sequence	1761	4	+	short_function
Gh_A02G174500.1		motif_sequence	1922	4	+	short_function
Gh_A02G174500.1	MYB	TAACCA	1452	6	-
Gh_A02G174500.1	MYB	TAACCA	1493	6	+
Gh_A02G174500.1	MYB	CAACCA	1904	6	-
Gh_A02G174500.1	MYB	CAACCA	1945	6	+
Gh_A02G174500.1	MYC	CATTTG	497	6	+
Gh_A02G174500.1	MYC	CATTTG	525	6	-
Gh_A02G174500.1	MYC	CATGTG	1443	6	+
Gh_A02G174500.1	MYC	CATGTG	1479	6	+
Gh_A02G174500.1	WUN-motif	CCATTTCAA	1232	9	-
Gh_A02G174500.1	Unnamed__2	AACCTAACCT	255	9	-
Gh_A02G174500.1	Unnamed__1	CGTGG	1459	5	-
Gh_A02G174500.1	Unnamed__1	GCCACGTGGC	1505	9	-
Gh_A02G174500.1	Unnamed__1	CGTGG	1506	5	-
Gh_A02G174500.1	Unnamed__1	CGTGG	1509	5	+
Gh_A02G174500.1	TCA	TCATCTTCAT	988	9	+
Gh_A03G016000.1	AAGAA-motif	gGTAAAGAAA	937	9	-
Gh_A03G016000.1	TATA-box	ATATAA	22	6	+	core promoter element around -30 of transcription start
Gh_A03G016000.1	TATA-box	TATA	23	4	+	core promoter element around -30 of transcription start
Gh_A03G016000.1	TATA-box	ATTATA	88	6	+	core promoter element around -30 of transcription start
Gh_A03G016000.1	TATA-box	TATAA	89	5	-	core promoter element around -30 of transcription start
Gh_A03G016000.1	TATA-box	TATA	90	4	+	core promoter element around -30 of transcription start
Gh_A03G016000.1	TATA-box	TACAAAA	105	7	-	core promoter element around -30 of transcription start
Gh_A03G016000.1	TATA-box	ATATAT	189	6	+	core promoter element around -30 of transcription start
Gh_A03G016000.1	TATA-box	TATA	190	4	+	core promoter element around -30 of transcription start
Gh_A03G016000.1	TATA-box	ATTATA	201	6	+	core promoter element around -30 of transcription start
Gh_A03G016000.1	TATA-box	TATAA	202	5	-	core promoter element around -30 of transcription start
Gh_A03G016000.1	TATA-box	TATA	203	4	+	core promoter element around -30 of transcription start
Gh_A03G016000.1	TATA-box	ATATAT	307	6	+	core promoter element around -30 of transcription start
Gh_A03G016000.1	TATA-box	TATA	308	4	+	core promoter element around -30 of transcription start
Gh_A03G016000.1	TATA-box	ATATAT	323	6	+	core promoter element around -30 of transcription start
Gh_A03G016000.1	TATA-box	TATATA	324	6	+	core promoter element around -30 of transcription start
Gh_A03G016000.1	TATA-box	TATA	326	4	+	core promoter element around -30 of transcription start
Gh_A03G016000.1	TATA-box	TATA	336	4	+	core promoter element around -30 of transcription start
Gh_A03G016000.1	TATA-box	ATTATA	370	6	+	core promoter element around -30 of transcription start
Gh_A03G016000.1	TATA-box	TATAA	371	5	-	core promoter element around -30 of transcription start
Gh_A03G016000.1	TATA-box	TATA	372	4	+	core promoter element around -30 of transcription start
Gh_A03G016000.1	TATA-box	TATAAA	474	6	-	core promoter element around -30 of transcription start
Gh_A03G016000.1	TATA-box	TATATAA	475	7	-	core promoter element around -30 of transcription start
Gh_A03G016000.1	TATA-box	TATATA	476	6	+	core promoter element around -30 of transcription start
Gh_A03G016000.1	TATA-box	ATATAT	477	6	+	core promoter element around -30 of transcription start
Gh_A03G016000.1	TATA-box	TATA	478	4	+	core promoter element around -30 of transcription start
Gh_A03G016000.1	TATA-box	ATATAT	833	6	+	core promoter element around -30 of transcription start
Gh_A03G016000.1	TATA-box	TATATA	834	6	+	core promoter element around -30 of transcription start
Gh_A03G016000.1	TATA-box	ATATAA	835	6	+	core promoter element around -30 of transcription start
Gh_A03G016000.1	TATA-box	TATA	836	4	+	core promoter element around -30 of transcription start
Gh_A03G016000.1	TATA-box	ATATAA	1008	6	+	core promoter element around -30 of transcription start
Gh_A03G016000.1	TATA-box	TATA	1009	4	-	core promoter element around -30 of transcription start
Gh_A03G016000.1	TATA-box	TATACA	1169	6	-	core promoter element around -30 of transcription start
Gh_A03G016000.1	TATA-box	TATA	1171	4	-	core promoter element around -30 of transcription start
Gh_A03G016000.1	TATA-box	TACATAAA	1233	8	-	core promoter element around -30 of transcription start
Gh_A03G016000.1	TATA-box	TATACA	1237	6	-	core promoter element around -30 of transcription start
Gh_A03G016000.1	TATA-box	TATA	1239	4	-	core promoter element around -30 of transcription start
Gh_A03G016000.1	TATA-box	TATAAAA	1252	7	-	core promoter element around -30 of transcription start
Gh_A03G016000.1	TATA-box	TATAAA	1253	6	-	core promoter element around -30 of transcription start
Gh_A03G016000.1	TATA-box	TATAA	1254	5	-	core promoter element around -30 of transcription start
Gh_A03G016000.1	TATA-box	TATA	1255	4	-	core promoter element around -30 of transcription start
Gh_A03G016000.1	TATA-box	TATATAA	1282	7	-	core promoter element around -30 of transcription start
Gh_A03G016000.1	TATA-box	TATATA	1283	6	-	core promoter element around -30 of transcription start
Gh_A03G016000.1	TATA-box	ATATAT	1284	6	-	core promoter element around -30 of transcription start
Gh_A03G016000.1	TATA-box	TATATA	1285	6	-	core promoter element around -30 of transcription start
Gh_A03G016000.1	TATA-box	TATA	1287	4	-	core promoter element around -30 of transcription start
Gh_A03G016000.1	TATA-box	ccTATAAAaa	1314	9	-	core promoter element around -30 of transcription start
Gh_A03G016000.1	TATA-box	TATAAAA	1315	7	-	core promoter element around -30 of transcription start
Gh_A03G016000.1	TATA-box	TATAAA	1316	6	-	core promoter element around -30 of transcription start
Gh_A03G016000.1	TATA-box	TATAA	1317	5	-	core promoter element around -30 of transcription start
Gh_A03G016000.1	TATA-box	TATA	1318	4	-	core promoter element around -30 of transcription start
Gh_A03G016000.1	TATA-box	TATATAA	1373	7	-	core promoter element around -30 of transcription start
Gh_A03G016000.1	TATA-box	TATATA	1374	6	-	core promoter element around -30 of transcription start
Gh_A03G016000.1	TATA-box	ATATAA	1375	6	+	core promoter element around -30 of transcription start
Gh_A03G016000.1	TATA-box	TATA	1376	4	-	core promoter element around -30 of transcription start
Gh_A03G016000.1	TATA-box	TATAAAA	1412	7	-	core promoter element around -30 of transcription start
Gh_A03G016000.1	TATA-box	TATAAA	1413	6	-	core promoter element around -30 of transcription start
Gh_A03G016000.1	TATA-box	TATAA	1414	5	-	core promoter element around -30 of transcription start
Gh_A03G016000.1	TATA-box	TATA	1415	4	-	core promoter element around -30 of transcription start
Gh_A03G016000.1	TATA-box	TACAAAA	1453	7	-	core promoter element around -30 of transcription start
Gh_A03G016000.1	TATA-box	ATATAT	1483	6	-	core promoter element around -30 of transcription start
Gh_A03G016000.1	TATA-box	TATATA	1484	6	-	core promoter element around -30 of transcription start
Gh_A03G016000.1	TATA-box	ATATAT	1485	6	-	core promoter element around -30 of transcription start
Gh_A03G016000.1	TATA-box	TATATA	1486	6	-	core promoter element around -30 of transcription start
Gh_A03G016000.1	TATA-box	ATATAT	1487	6	-	core promoter element around -30 of transcription start
Gh_A03G016000.1	TATA-box	TATA	1488	4	-	core promoter element around -30 of transcription start
Gh_A03G016000.1	TATA-box	ATATAT	1500	6	-	core promoter element around -30 of transcription start
Gh_A03G016000.1	TATA-box	TATA	1501	4	-	core promoter element around -30 of transcription start
Gh_A03G016000.1	TATA-box	TATA	1520	4	-	core promoter element around -30 of transcription start
Gh_A03G016000.1	TATA-box	TATAA	1591	5	-	core promoter element around -30 of transcription start
Gh_A03G016000.1	TATA-box	TATA	1592	4	-	core promoter element around -30 of transcription start
Gh_A03G016000.1	TATA-box	TATA	1735	4	-	core promoter element around -30 of transcription start
Gh_A03G016000.1	TATA-box	TATA	1741	4	-	core promoter element around -30 of transcription start
Gh_A03G016000.1	TATA-box	TAAAGATT	1773	8	-	core promoter element around -30 of transcription start
Gh_A03G016000.1	TATA-box	TACATAAA	1834	8	-	core promoter element around -30 of transcription start
Gh_A03G016000.1	TC-rich repeats	ATTCTCTAAC	706	9	-	cis-acting element involved in defense and stress responsiveness
Gh_A03G016000.1	Myb-binding site	CAACAG	572	6	-
Gh_A03G016000.1	G-Box	CACGTT	433	6	+	cis-acting regulatory element involved in light responsiveness
Gh_A03G016000.1	GARE-motif	TCTGTTG	571	7	+	gibberellin-responsive element
Gh_A03G016000.1	Unnamed__4	CTCC	593	4	+
Gh_A03G016000.1	Unnamed__4	CTCC	1078	4	-
Gh_A03G016000.1	Unnamed__4	CTCC	1351	4	-
Gh_A03G016000.1	Unnamed__4	CTCC	1722	4	-
Gh_A03G016000.1	GA-motif	ATAGATAA	327	8	+	part of a light responsive element
Gh_A03G016000.1	GA-motif	ATAGATAA	1943	8	+	part of a light responsive element
Gh_A03G016000.1	ARE	AAACCA	1934	6	-	cis-acting regulatory element essential for the anaerobic induction
Gh_A03G016000.1	ABRE	ACGTG	433	5	-	cis-acting element involved in the abscisic acid responsiveness
Gh_A03G016000.1	ABRE	ACGTG	1226	5	+	cis-acting element involved in the abscisic acid responsiveness
Gh_A03G016000.1	ABRE	ACGTG	1269	5	+	cis-acting element involved in the abscisic acid responsiveness
Gh_A03G016000.1	Myb	CAACTG	636	6	+
Gh_A03G016000.1	AT~TATA-box	TATATA	324	6	+
Gh_A03G016000.1	AT~TATA-box	TATATAAA	474	8	-
Gh_A03G016000.1	AT~TATA-box	TATATA	476	6	+
Gh_A03G016000.1	AT~TATA-box	TATATA	834	6	+
Gh_A03G016000.1	AT~TATA-box	TATATA	1283	6	-
Gh_A03G016000.1	AT~TATA-box	TATATA	1285	6	-
Gh_A03G016000.1	AT~TATA-box	TATATA	1374	6	-
Gh_A03G016000.1	AT~TATA-box	TATATA	1484	6	-
Gh_A03G016000.1	AT~TATA-box	TATATA	1486	6	-
Gh_A03G016000.1	ERE	ATTTTAAA	347	8	-
Gh_A03G016000.1	ERE	ATTTTAAA	1177	8	-
Gh_A03G016000.1	ERE	ATTTTAAA	1782	8	+
Gh_A03G016000.1	WRE3	CCACCT	1209	6	+
Gh_A03G016000.1	WRE3	CCACCT	1931	6	-
Gh_A03G016000.1	ABRE4	CACGTA	1225	6	-
Gh_A03G016000.1	ABRE4	CACGTA	1268	6	-
Gh_A03G016000.1	CAAT-box	CAAT	5	4	-
Gh_A03G016000.1	CAAT-box	CAAT	9	4	-
Gh_A03G016000.1	CAAT-box	CAAT	13	4	-
Gh_A03G016000.1	CAAT-box	CAAT	27	4	-
Gh_A03G016000.1	CAAT-box	CAAAT	116	5	-	common cis-acting element in promoter and enhancer regions
Gh_A03G016000.1	CAAT-box	CAAT	150	4	-
Gh_A03G016000.1	CAAT-box	CAAAT	167	5	-	common cis-acting element in promoter and enhancer regions
Gh_A03G016000.1	CAAT-box	CAAT	187	4	+
Gh_A03G016000.1	CAAT-box	CAAAT	270	5	+	common cis-acting element in promoter and enhancer regions
Gh_A03G016000.1	CAAT-box	CAAAT	283	5	+	common cis-acting element in promoter and enhancer regions
Gh_A03G016000.1	CAAT-box	CAAT	397	4	+
Gh_A03G016000.1	CAAT-box	CAAT	527	4	+
Gh_A03G016000.1	CAAT-box	CAAT	682	4	+
Gh_A03G016000.1	CAAT-box	CAAT	745	4	-
Gh_A03G016000.1	CAAT-box	CAAT	827	4	+
Gh_A03G016000.1	CAAT-box	CAAT	859	4	-
Gh_A03G016000.1	CAAT-box	CAAAT	928	5	-	common cis-acting element in promoter and enhancer regions
Gh_A03G016000.1	CAAT-box	CAAT	1069	4	+
Gh_A03G016000.1	CAAT-box	CAAT	1188	4	+
Gh_A03G016000.1	CAAT-box	CAAAT	1221	5	+	common cis-acting element in promoter and enhancer regions
Gh_A03G016000.1	CAAT-box	CAAT	1265	4	+
Gh_A03G016000.1	CAAT-box	CAAT	1275	4	-
Gh_A03G016000.1	CAAT-box	CAAT	1343	4	+
Gh_A03G016000.1	CAAT-box	CAAT	1406	4	+
Gh_A03G016000.1	CAAT-box	CAAAT	1419	5	-	common cis-acting element in promoter and enhancer regions
Gh_A03G016000.1	CAAT-box	CAAT	1424	4	+
Gh_A03G016000.1	CAAT-box	CAAT	1446	4	-
Gh_A03G016000.1	CAAT-box	CCAAT	1504	5	-	common cis-acting element in promoter and enhancer regions
Gh_A03G016000.1	CAAT-box	CAAT	1552	4	+
Gh_A03G016000.1	CAAT-box	CCAAT	1578	5	-	common cis-acting element in promoter and enhancer regions
Gh_A03G016000.1	CAAT-box	CAAT	1692	4	+
Gh_A03G016000.1	CAAT-box	CAAAT	1750	5	+	common cis-acting element in promoter and enhancer regions
Gh_A03G016000.1	CAAT-box	CAAT	1882	4	-
Gh_A03G016000.1	CAAT-box	CAAT	1924	4	-
Gh_A03G016000.1	CAAT-box	CAAAT	1990	5	-	common cis-acting element in promoter and enhancer regions
Gh_A03G016000.1	TGA-element	AACGAC	1042	6	-	auxin-responsive element
Gh_A03G016000.1	MBS	CAACTG	636	6	+	MYB binding site involved in drought-inducibility
Gh_A03G016000.1	O2-site	GATGA(C/T)(A/G)TG(A/G)	673	8	-	cis-acting regulatory element involved in zein metabolism regulation
Gh_A03G016000.1	TCT-motif	TCTTAC	979	6	+	part of a light responsive element
Gh_A03G016000.1	AE-box	AGAAACTT	1242	8	-	part of a module for light response
Gh_A03G016000.1	Unnamed__2	AACCTAACCT	1360	9	-
Gh_A03G016000.1	TCA	TCATCTTCAT	1492	9	+
Gh_A03G016000.1		motif_sequence	163	4	-	short_function
Gh_A03G016000.1		motif_sequence	591	4	+	short_function
Gh_A03G016000.1		motif_sequence	751	4	+	short_function
Gh_A03G016000.1		motif_sequence	916	4	+	short_function
Gh_A03G016000.1		motif_sequence	1183	4	+	short_function
Gh_A03G016000.1		motif_sequence	1494	4	+	short_function
Gh_A03G016000.1		motif_sequence	1554	4	+	short_function
Gh_A03G016000.1		motif_sequence	1629	4	-	short_function
Gh_A03G016000.1		motif_sequence	1639	4	-	short_function
Gh_A03G016000.1		motif_sequence	1722	4	-	short_function
Gh_A03G016000.1		motif_sequence	1888	4	-	short_function
Gh_A03G016000.1		motif_sequence	1927	4	-	short_function
Gh_A03G016000.1	TATA	TATAAAAT	203	8	+
Gh_A03G016000.1	TCA-element	CCATCTTTTT	462	9	+	cis-acting element involved in salicylic acid responsiveness
Gh_A03G016000.1	MYB	CAACAG	572	6	-
Gh_A03G016000.1	MYB	CAACCA	1389	6	-
Gh_A03G016000.1	MYC	CATGTG	966	6	+
Gh_A03G016000.1	MYC	CATGTG	1562	6	+
Gh_A03G016000.1	MYC	CATTTG	1750	6	-
Gh_A03G016000.1	Box 4	ATTAAT	339	6	+	part of a conserved DNA module involved in light responsiveness
Gh_A03G016000.1	G-box	TACGTG	1225	6	+	cis-acting regulatory element involved in light responsiveness
Gh_A03G016000.1	G-box	TACGTG	1268	6	+	cis-acting regulatory element involved in light responsiveness
Gh_A03G016000.1	MRE	AACCTAA	40	7	-	MYB binding site involved in light responsiveness
Gh_A03G016000.1	MRE	AACCTAA	415	7	-	MYB binding site involved in light responsiveness
Gh_A03G016000.1	MRE	AACCTAA	1363	7	-	MYB binding site involved in light responsiveness
Gh_A03G016000.1	STRE	AGGGG	603	5	-
Gh_A03G016000.1	AT1-motif	AATTATTTTTTATT	352	13	-	part of a light responsive module
Gh_A03G016000.1	Myc	TCTCTTA	550	7	+
Gh_A03G016000.1	ABRE3a	TACGTG	1225	6	+
Gh_A03G016000.1	ABRE3a	TACGTG	1268	6	+
Gh_A03G074500.1	A-box	CCGTCC	770	6	+	cis-acting regulatory element
Gh_A03G074500.1	I-box	GTATAAGGCC	615	9	-	part of a light responsive element
Gh_A03G074500.1	TCCC-motif	TCTCCCT	1637	7	+	part of a light responsive element
Gh_A03G074500.1	ERE	ATTTCATA	1671	8	-
Gh_A03G074500.1	ERE	ATTTCATA	1698	8	+
Gh_A03G074500.1	ABRE4	CACGTA	925	6	-
Gh_A03G074500.1	CAAT-box	CAAT	56	4	+
Gh_A03G074500.1	CAAT-box	CCAAT	287	5	-	common cis-acting element in promoter and enhancer regions
Gh_A03G074500.1	CAAT-box	CAAAT	342	5	+	common cis-acting element in promoter and enhancer regions
Gh_A03G074500.1	CAAT-box	CAAT	392	4	+
Gh_A03G074500.1	CAAT-box	CCAAT	460	5	+	common cis-acting element in promoter and enhancer regions
Gh_A03G074500.1	CAAT-box	CAAT	461	4	+
Gh_A03G074500.1	CAAT-box	CCAAT	557	5	-	common cis-acting element in promoter and enhancer regions
Gh_A03G074500.1	CAAT-box	CAAAT	587	5	+	common cis-acting element in promoter and enhancer regions
Gh_A03G074500.1	CAAT-box	CCAAT	596	5	+	common cis-acting element in promoter and enhancer regions
Gh_A03G074500.1	CAAT-box	CAAT	597	4	+
Gh_A03G074500.1	CAAT-box	CCAAT	608	5	+	common cis-acting element in promoter and enhancer regions
Gh_A03G074500.1	CAAT-box	CAAT	609	4	+
Gh_A03G074500.1	CAAT-box	CAAAT	611	5	-	common cis-acting element in promoter and enhancer regions
Gh_A03G074500.1	CAAT-box	CAAT	684	4	-
Gh_A03G074500.1	CAAT-box	CAAT	700	4	-
Gh_A03G074500.1	CAAT-box	CAAT	728	4	+
Gh_A03G074500.1	CAAT-box	CAAAT	743	5	+	common cis-acting element in promoter and enhancer regions
Gh_A03G074500.1	CAAT-box	CAAT	794	4	-
Gh_A03G074500.1	CAAT-box	CAAT	822	4	-
Gh_A03G074500.1	CAAT-box	CCAAT	830	5	+	common cis-acting element in promoter and enhancer regions
Gh_A03G074500.1	CAAT-box	CAAT	831	4	+
Gh_A03G074500.1	CAAT-box	CAAT	847	4	+
Gh_A03G074500.1	CAAT-box	CAAT	877	4	-
Gh_A03G074500.1	CAAT-box	CCAAT	1004	5	+	common cis-acting element in promoter and enhancer regions
Gh_A03G074500.1	CAAT-box	CAAT	1005	4	+
Gh_A03G074500.1	CAAT-box	CCAAT	1013	5	+	common cis-acting element in promoter and enhancer regions
Gh_A03G074500.1	CAAT-box	CAAT	1014	4	+
Gh_A03G074500.1	CAAT-box	CAAAT	1232	5	+	common cis-acting element in promoter and enhancer regions
Gh_A03G074500.1	CAAT-box	CAAT	1256	4	+
Gh_A03G074500.1	CAAT-box	CAAT	1296	4	-
Gh_A03G074500.1	CAAT-box	CCAAT	1306	5	+	common cis-acting element in promoter and enhancer regions
Gh_A03G074500.1	CAAT-box	CAAT	1307	4	+
Gh_A03G074500.1	CAAT-box	CAAAT	1319	5	+	common cis-acting element in promoter and enhancer regions
Gh_A03G074500.1	CAAT-box	CCAAT	1324	5	-	common cis-acting element in promoter and enhancer regions
Gh_A03G074500.1	CAAT-box	CAAT	1348	4	+
Gh_A03G074500.1	CAAT-box	CAAT	1408	4	-
Gh_A03G074500.1	CAAT-box	CAAT	1442	4	-
Gh_A03G074500.1	CAAT-box	CCAAT	1446	5	-	common cis-acting element in promoter and enhancer regions
Gh_A03G074500.1	CAAT-box	CCAAT	1463	5	-	common cis-acting element in promoter and enhancer regions
Gh_A03G074500.1	CAAT-box	CAAT	1471	4	+
Gh_A03G074500.1	CAAT-box	CAAAT	1606	5	-	common cis-acting element in promoter and enhancer regions
Gh_A03G074500.1	CAAT-box	CCAAT	1616	5	-	common cis-acting element in promoter and enhancer regions
Gh_A03G074500.1	CAAT-box	CCAAT	1681	5	-	common cis-acting element in promoter and enhancer regions
Gh_A03G074500.1	CAAT-box	CAAT	1892	4	+
Gh_A03G074500.1	CAAT-box	CAAAT	1934	5	-	common cis-acting element in promoter and enhancer regions
Gh_A03G074500.1	CAAT-box	CAAT	1945	4	-
Gh_A03G074500.1	CAAT-box	CAAT	1952	4	+
Gh_A03G074500.1	MYB-like sequence	TAACCA	559	6	-
Gh_A03G074500.1	CCGTCC-box	CCGTCC	770	6	+
Gh_A03G074500.1	Unnamed__4	CTCC	695	4	+
Gh_A03G074500.1	Unnamed__4	CTCC	939	4	+
Gh_A03G074500.1	Unnamed__4	CTCC	1131	4	+
Gh_A03G074500.1	Unnamed__4	CTCC	1612	4	+
Gh_A03G074500.1	Unnamed__4	CTCC	1638	4	+
Gh_A03G074500.1	Unnamed__4	CTCC	1776	4	+
Gh_A03G074500.1	CCAAT-box	CAACGG	281	6	-	MYBHv1 binding site
Gh_A03G074500.1	P-box	CCTTTTG	1053	7	+	gibberellin-responsive element
Gh_A03G074500.1	P-box	CCTTTTG	1966	7	+	gibberellin-responsive element
Gh_A03G074500.1	ARE	AAACCA	457	6	+	cis-acting regulatory element essential for the anaerobic induction
Gh_A03G074500.1	ARE	AAACCA	492	6	-	cis-acting regulatory element essential for the anaerobic induction
Gh_A03G074500.1	ABRE	ACGTG	926	5	+	cis-acting element involved in the abscisic acid responsiveness
Gh_A03G074500.1	AT~TATA-box	TATATA	470	6	+
Gh_A03G074500.1	AT~TATA-box	TATATA	472	6	+
Gh_A03G074500.1	AT~TATA-box	TATATA	474	6	+
Gh_A03G074500.1	AT~TATA-box	TATATA	476	6	+
Gh_A03G074500.1	AT~TATA-box	TATATA	478	6	+
Gh_A03G074500.1	AT~TATA-box	TATATA	480	6	+
Gh_A03G074500.1	AT~TATA-box	TATATA	482	6	+
Gh_A03G074500.1	AT~TATA-box	TATATA	518	6	+
Gh_A03G074500.1	AT~TATA-box	TATATA	1060	6	-
Gh_A03G074500.1	AT~TATA-box	TATATA	1367	6	-
Gh_A03G074500.1	GATA-motif	AAGGATAAGG	617	9	-	part of a light responsive element
Gh_A03G074500.1	TATA-box	TATAAAA	354	7	-	core promoter element around -30 of transcription start
Gh_A03G074500.1	TATA-box	TATAAA	355	6	-	core promoter element around -30 of transcription start
Gh_A03G074500.1	TATA-box	TATAA	356	5	-	core promoter element around -30 of transcription start
Gh_A03G074500.1	TATA-box	TATA	357	4	+	core promoter element around -30 of transcription start
Gh_A03G074500.1	TATA-box	TATATAA	469	7	-	core promoter element around -30 of transcription start
Gh_A03G074500.1	TATA-box	TATATA	470	6	+	core promoter element around -30 of transcription start
Gh_A03G074500.1	TATA-box	ATATAT	471	6	+	core promoter element around -30 of transcription start
Gh_A03G074500.1	TATA-box	TATATA	472	6	+	core promoter element around -30 of transcription start
Gh_A03G074500.1	TATA-box	ATATAT	473	6	+	core promoter element around -30 of transcription start
Gh_A03G074500.1	TATA-box	TATATA	474	6	+	core promoter element around -30 of transcription start
Gh_A03G074500.1	TATA-box	ATATAT	475	6	+	core promoter element around -30 of transcription start
Gh_A03G074500.1	TATA-box	TATATA	476	6	+	core promoter element around -30 of transcription start
Gh_A03G074500.1	TATA-box	ATATAT	477	6	+	core promoter element around -30 of transcription start
Gh_A03G074500.1	TATA-box	TATATA	478	6	+	core promoter element around -30 of transcription start
Gh_A03G074500.1	TATA-box	ATATAT	479	6	+	core promoter element around -30 of transcription start
Gh_A03G074500.1	TATA-box	TATATA	480	6	+	core promoter element around -30 of transcription start
Gh_A03G074500.1	TATA-box	ATATAT	481	6	+	core promoter element around -30 of transcription start
Gh_A03G074500.1	TATA-box	TATATA	482	6	+	core promoter element around -30 of transcription start
Gh_A03G074500.1	TATA-box	ATATAT	483	6	+	core promoter element around -30 of transcription start
Gh_A03G074500.1	TATA-box	TATA	484	4	+	core promoter element around -30 of transcription start
Gh_A03G074500.1	TATA-box	ATATAT	517	6	+	core promoter element around -30 of transcription start
Gh_A03G074500.1	TATA-box	TATATA	518	6	+	core promoter element around -30 of transcription start
Gh_A03G074500.1	TATA-box	TATA	520	4	+	core promoter element around -30 of transcription start
Gh_A03G074500.1	TATA-box	TATAA	619	5	-	core promoter element around -30 of transcription start
Gh_A03G074500.1	TATA-box	TATA	620	4	+	core promoter element around -30 of transcription start
Gh_A03G074500.1	TATA-box	TACATAAA	673	8	-	core promoter element around -30 of transcription start
Gh_A03G074500.1	TATA-box	ATTATA	706	6	+	core promoter element around -30 of transcription start
Gh_A03G074500.1	TATA-box	TATAA	707	5	-	core promoter element around -30 of transcription start
Gh_A03G074500.1	TATA-box	TATA	708	4	+	core promoter element around -30 of transcription start
Gh_A03G074500.1	TATA-box	TATA	1000	4	-	core promoter element around -30 of transcription start
Gh_A03G074500.1	TATA-box	TACAAAA	1055	7	-	core promoter element around -30 of transcription start
Gh_A03G074500.1	TATA-box	TATACA	1058	6	-	core promoter element around -30 of transcription start
Gh_A03G074500.1	TATA-box	TATATA	1060	6	-	core promoter element around -30 of transcription start
Gh_A03G074500.1	TATA-box	ATATAT	1061	6	-	core promoter element around -30 of transcription start
Gh_A03G074500.1	TATA-box	TATA	1062	4	-	core promoter element around -30 of transcription start
Gh_A03G074500.1	TATA-box	TATACA	1267	6	-	core promoter element around -30 of transcription start
Gh_A03G074500.1	TATA-box	TATA	1269	4	-	core promoter element around -30 of transcription start
Gh_A03G074500.1	TATA-box	ATTATA	1365	6	+	core promoter element around -30 of transcription start
Gh_A03G074500.1	TATA-box	TATATAA	1366	7	-	core promoter element around -30 of transcription start
Gh_A03G074500.1	TATA-box	TATATA	1367	6	-	core promoter element around -30 of transcription start
Gh_A03G074500.1	TATA-box	ATATAA	1368	6	+	core promoter element around -30 of transcription start
Gh_A03G074500.1	TATA-box	TATA	1369	4	-	core promoter element around -30 of transcription start
Gh_A03G074500.1	TATA-box	taTATAAAtc	1426	9	+	core promoter element around -30 of transcription start
Gh_A03G074500.1	TATA-box	TATACA	1510	6	-	core promoter element around -30 of transcription start
Gh_A03G074500.1	TATA-box	TATA	1512	4	-	core promoter element around -30 of transcription start
Gh_A03G074500.1	TATA-box	TATA	1597	4	-	core promoter element around -30 of transcription start
Gh_A03G074500.1	TATA-box	ATATAT	1602	6	-	core promoter element around -30 of transcription start
Gh_A03G074500.1	TATA-box	TATA	1603	4	-	core promoter element around -30 of transcription start
Gh_A03G074500.1	TATA-box	TATAAAA	1731	7	-	core promoter element around -30 of transcription start
Gh_A03G074500.1	TATA-box	TATAAA	1732	6	-	core promoter element around -30 of transcription start
Gh_A03G074500.1	TATA-box	TATAA	1733	5	-	core promoter element around -30 of transcription start
Gh_A03G074500.1	TATA-box	TATA	1734	4	-	core promoter element around -30 of transcription start
Gh_A03G074500.1	TATA-box	TATA	1826	4	-	core promoter element around -30 of transcription start
Gh_A03G074500.1	TATA-box	ATTATA	1857	6	+	core promoter element around -30 of transcription start
Gh_A03G074500.1	TATA-box	TATAA	1858	5	-	core promoter element around -30 of transcription start
Gh_A03G074500.1	TATA-box	TATA	1859	4	-	core promoter element around -30 of transcription start
Gh_A03G074500.1	AAGAA-motif	gGTAAAGAAA	59	9	-
Gh_A03G074500.1	AAGAA-motif	gGTAAAGAAA	75	9	-
Gh_A03G074500.1	AAGAA-motif	gGTAAAGAAA	996	9	-
Gh_A03G074500.1	AAGAA-motif	GAAAGAA	1632	7	-
Gh_A03G074500.1	Myb-binding site	CAACAG	1566	6	+
Gh_A03G074500.1	Myb-binding site	CAACAG	1576	6	+
Gh_A03G074500.1	Myb-binding site	CAACAG	1586	6	+
Gh_A03G074500.1	CAT-box	GCCACT	307	6	+	cis-acting regulatory element related to meristem expression
Gh_A03G074500.1	GARE-motif	TCTGTTG	1586	7	-	gibberellin-responsive element
Gh_A03G074500.1	CGTCA-motif	CGTCA	53	5	+	cis-acting regulatory element involved in the MeJA-responsiveness
Gh_A03G074500.1	CGTCA-motif	CGTCA	380	5	+	cis-acting regulatory element involved in the MeJA-responsiveness
Gh_A03G074500.1	CGTCA-motif	CGTCA	1941	5	+	cis-acting regulatory element involved in the MeJA-responsiveness
Gh_A03G074500.1	ABRE3a	TACGTG	925	6	+
Gh_A03G074500.1	TATC-box	TATCCCA	1168	7	+	cis-acting element involved in gibberellin-responsiveness
Gh_A03G074500.1	Box 4	ATTAAT	955	6	+	part of a conserved DNA module involved in light responsiveness
Gh_A03G074500.1	AuxRR-core	GGTCCAT	872	7	+	cis-acting regulatory element involved in auxin responsiveness
Gh_A03G074500.1	G-box	TACGTG	925	6	+	cis-acting regulatory element involved in light responsiveness
Gh_A03G074500.1	TGACG-motif	TGACG	53	5	-	cis-acting regulatory element involved in the MeJA-responsiveness
Gh_A03G074500.1	TGACG-motif	TGACG	380	5	-	cis-acting regulatory element involved in the MeJA-responsiveness
Gh_A03G074500.1	TGACG-motif	TGACG	1941	5	-	cis-acting regulatory element involved in the MeJA-responsiveness
Gh_A03G074500.1	LAMP-element	CTTTATCA	1226	8	+	part of a light responsive element
Gh_A03G074500.1		motif_sequence	319	4	+	short_function
Gh_A03G074500.1		motif_sequence	693	4	+	short_function
Gh_A03G074500.1		motif_sequence	738	4	+	short_function
Gh_A03G074500.1		motif_sequence	746	4	+	short_function
Gh_A03G074500.1		motif_sequence	937	4	+	short_function
Gh_A03G074500.1		motif_sequence	1239	4	+	short_function
Gh_A03G074500.1		motif_sequence	1834	4	-	short_function
Gh_A03G074500.1		motif_sequence	1883	4	-	short_function
Gh_A03G074500.1	circadian	CAAAGATATC	1555	9	+	cis-acting regulatory element involved in circadian control
Gh_A03G074500.1	CCGTCC motif	CCGTCC	770	6	+
Gh_A03G074500.1	MYB	TAACCA	559	6	-
Gh_A03G074500.1	MYB	CAACCA	632	6	-
Gh_A03G074500.1	MYB	CAACCA	914	6	-
Gh_A03G074500.1	MYB	CAACCA	977	6	+
Gh_A03G074500.1	MYB	CAACCA	1551	6	+
Gh_A03G074500.1	MYB	CAACAG	1566	6	+
Gh_A03G074500.1	MYB	CAACAG	1576	6	+
Gh_A03G074500.1	MYB	CAACAG	1586	6	+
Gh_A03G074500.1	MYB	CAACCA	1683	6	-
Gh_A03G074500.1	as-1	TGACG	53	5	-
Gh_A03G074500.1	as-1	TGACG	380	5	-
Gh_A03G074500.1	as-1	TGACG	1941	5	-
Gh_A03G074500.1	MYC	CATTTG	342	6	-
Gh_A03G074500.1	MYC	CATTTG	587	6	-
Gh_A03G074500.1	MYC	CATGTG	1290	6	+
Gh_A03G074500.1	AC-I	(T/C)C(T/C)(C/T)ACC(T/C)ACC	1684	8.5	-
Gh_A03G074500.1	MYB recognition site	CCGTTG	281	6	+
Gh_A05G212200.1	Box 4	ATTAAT	1180	6	-	part of a conserved DNA module involved in light responsiveness
Gh_A05G212200.1	Box 4	ATTAAT	1574	6	-	part of a conserved DNA module involved in light responsiveness
Gh_A05G212200.1	G-box	CACGAC	964	6	-	cis-acting regulatory element involved in light responsiveness
Gh_A05G212200.1	3-AF1 binding site	TAAGAGAGGAA	1473	10	+	light responsive element
Gh_A05G212200.1	3-AF1 binding site	TAAGAGAGGAA	1546	10	-	light responsive element
Gh_A05G212200.1	STRE	AGGGG	1424	5	+
Gh_A05G212200.1	STRE	AGGGG	1483	5	+
Gh_A05G212200.1	Myc	TCTCTTA	1550	7	+
Gh_A05G212200.1	TATC-box	TATCCCA	1920	7	+	cis-acting element involved in gibberellin-responsiveness
Gh_A05G212200.1		motif_sequence	23	4	+	short_function
Gh_A05G212200.1		motif_sequence	120	4	-	short_function
Gh_A05G212200.1		motif_sequence	142	4	-	short_function
Gh_A05G212200.1		motif_sequence	170	4	+	short_function
Gh_A05G212200.1		motif_sequence	281	4	-	short_function
Gh_A05G212200.1		motif_sequence	402	4	-	short_function
Gh_A05G212200.1		motif_sequence	435	4	+	short_function
Gh_A05G212200.1		motif_sequence	457	4	-	short_function
Gh_A05G212200.1		motif_sequence	461	4	+	short_function
Gh_A05G212200.1		motif_sequence	572	4	+	short_function
Gh_A05G212200.1		motif_sequence	581	4	+	short_function
Gh_A05G212200.1		motif_sequence	654	4	-	short_function
Gh_A05G212200.1		motif_sequence	725	4	+	short_function
Gh_A05G212200.1		motif_sequence	780	4	-	short_function
Gh_A05G212200.1		motif_sequence	880	4	-	short_function
Gh_A05G212200.1		motif_sequence	991	4	-	short_function
Gh_A05G212200.1		motif_sequence	1088	4	-	short_function
Gh_A05G212200.1		motif_sequence	1309	4	+	short_function
Gh_A05G212200.1		motif_sequence	1473	4	-	short_function
Gh_A05G212200.1		motif_sequence	1490	4	-	short_function
Gh_A05G212200.1		motif_sequence	1708	4	+	short_function
Gh_A05G212200.1		motif_sequence	1812	4	+	short_function
Gh_A05G212200.1		motif_sequence	1817	4	+	short_function
Gh_A05G212200.1		motif_sequence	1852	4	+	short_function
Gh_A05G212200.1		motif_sequence	1969	4	-	short_function
Gh_A05G212200.1	TCA-element	CCATCTTTTT	1253	9	+	cis-acting element involved in salicylic acid responsiveness
Gh_A05G212200.1	CCGTCC motif	CCGTCC	987	6	-
Gh_A05G212200.1	Unnamed__6	taTAAATATct	300	10	+
Gh_A05G212200.1	MYB	TAACCA	65	6	+
Gh_A05G212200.1	MYB	CAACCA	931	6	-
Gh_A05G212200.1	MYB	CAACCA	1539	6	-
Gh_A05G212200.1	MYC	CAATTG	31	6	+
Gh_A05G212200.1	MYC	CATGTG	282	6	-
Gh_A05G212200.1	MYC	CATGTG	382	6	+
Gh_A05G212200.1	MYC	CAATTG	737	6	+
Gh_A05G212200.1	MYC	CATTTG	1204	6	-
Gh_A05G212200.1	MYC	CATGTG	1520	6	-
Gh_A05G212200.1	ERE	ATTTCATA	494	8	-
Gh_A05G212200.1	ERE	ATTTTAAA	508	8	-
Gh_A05G212200.1	ERE	ATTTTAAA	1886	8	+
Gh_A05G212200.1	GT1-motif	GGTTAA	64	6	-	light responsive element
Gh_A05G212200.1	CAAT-box	CAAT	21	4	+
Gh_A05G212200.1	CAAT-box	CAAT	31	4	+
Gh_A05G212200.1	CAAT-box	CAAT	33	4	-
Gh_A05G212200.1	CAAT-box	CAAT	47	4	-
Gh_A05G212200.1	CAAT-box	CAAT	96	4	-
Gh_A05G212200.1	CAAT-box	CAAT	168	4	+
Gh_A05G212200.1	CAAT-box	CAAAT	212	5	-	common cis-acting element in promoter and enhancer regions
Gh_A05G212200.1	CAAT-box	CAAT	397	4	-
Gh_A05G212200.1	CAAT-box	CAAT	413	4	-
Gh_A05G212200.1	CAAT-box	CAAT	500	4	-
Gh_A05G212200.1	CAAT-box	CAAT	538	4	+
Gh_A05G212200.1	CAAT-box	CAAAT	558	5	+	common cis-acting element in promoter and enhancer regions
Gh_A05G212200.1	CAAT-box	CAAT	723	4	+
Gh_A05G212200.1	CAAT-box	CAAT	737	4	+
Gh_A05G212200.1	CAAT-box	CAAT	739	4	-
Gh_A05G212200.1	CAAT-box	CAAT	1006	4	-
Gh_A05G212200.1	CAAT-box	CAAT	1097	4	-
Gh_A05G212200.1	CAAT-box	CAAAT	1116	5	+	common cis-acting element in promoter and enhancer regions
Gh_A05G212200.1	CAAT-box	CAAAT	1204	5	+	common cis-acting element in promoter and enhancer regions
Gh_A05G212200.1	CAAT-box	CCAAT	1233	5	+	common cis-acting element in promoter and enhancer regions
Gh_A05G212200.1	CAAT-box	CAAT	1234	4	+
Gh_A05G212200.1	CAAT-box	CCAAT	1239	5	+	common cis-acting element in promoter and enhancer regions
Gh_A05G212200.1	CAAT-box	CAAT	1240	4	+
Gh_A05G212200.1	CAAT-box	CAAT	1245	4	+
Gh_A05G212200.1	CAAT-box	CAAAT	1286	5	+	common cis-acting element in promoter and enhancer regions
Gh_A05G212200.1	CAAT-box	CAAT	1314	4	+
Gh_A05G212200.1	CAAT-box	CAAT	1341	4	-
Gh_A05G212200.1	CAAT-box	CAAAT	1366	5	+	common cis-acting element in promoter and enhancer regions
Gh_A05G212200.1	CAAT-box	CAAAT	1377	5	-	common cis-acting element in promoter and enhancer regions
Gh_A05G212200.1	CAAT-box	CAAT	1500	4	-
Gh_A05G212200.1	CAAT-box	CAAT	1578	4	-
Gh_A05G212200.1	CAAT-box	CAAAT	1684	5	-	common cis-acting element in promoter and enhancer regions
Gh_A05G212200.1	CAAT-box	CCAAT	1775	5	-	common cis-acting element in promoter and enhancer regions
Gh_A05G212200.1	CAAT-box	CAAT	1806	4	-
Gh_A05G212200.1	CAAT-box	CAAT	1875	4	-
Gh_A05G212200.1	CAAT-box	CCAAT	1912	5	-	common cis-acting element in promoter and enhancer regions
Gh_A05G212200.1	MYB-like sequence	TAACCA	65	6	+
Gh_A05G212200.1	CCGTCC-box	CCGTCC	987	6	-
Gh_A05G212200.1	O2-site	GATGATGTGG	897	9	+	cis-acting regulatory element involved in zein metabolism regulation
Gh_A05G212200.1	MBS	CAACTG	156	6	+	MYB binding site involved in drought-inducibility
Gh_A05G212200.1	MBS	CAACTG	432	6	+	MYB binding site involved in drought-inducibility
Gh_A05G212200.1	A-box	CCGTCC	987	6	-	cis-acting regulatory element
Gh_A05G212200.1	I-box	AAGATAAGGCT	121	10	+	part of a light responsive element
Gh_A05G212200.1	I-box	AGATAAGG	122	8	+	part of a light responsive element
Gh_A05G212200.1	I-box	TAGATAACC	185	9	+	part of a light responsive element
Gh_A05G212200.1	I-box	GTATAAGGCC	742	9	+	part of a light responsive element
Gh_A05G212200.1	TCT-motif	TCTTAC	1248	6	+	part of a light responsive element
Gh_A05G212200.1	AAGAA-motif	GAAAGAA	664	7	+
Gh_A05G212200.1	AAGAA-motif	gGTAAAGAAA	1397	9	+
Gh_A05G212200.1	AAGAA-motif	GAAAGAA	1647	7	-
Gh_A05G212200.1	AAGAA-motif	GAAAGAA	1839	7	-
Gh_A05G212200.1	GATA-motif	GATAGGG	1221	7	+	part of a light responsive element
Gh_A05G212200.1	GATA-motif	AAGATAAGATT	1246	10	-	part of a light responsive element
Gh_A05G212200.1	TATA-box	TATA	134	4	+	core promoter element around -30 of transcription start
Gh_A05G212200.1	TATA-box	TACAAAA	221	7	-	core promoter element around -30 of transcription start
Gh_A05G212200.1	TATA-box	TATACA	224	6	-	core promoter element around -30 of transcription start
Gh_A05G212200.1	TATA-box	TATA	226	4	+	core promoter element around -30 of transcription start
Gh_A05G212200.1	TATA-box	TATA	628	4	+	core promoter element around -30 of transcription start
Gh_A05G212200.1	TATA-box	ATATAA	706	6	+	core promoter element around -30 of transcription start
Gh_A05G212200.1	TATA-box	TATA	707	4	+	core promoter element around -30 of transcription start
Gh_A05G212200.1	TATA-box	TATACA	741	6	-	core promoter element around -30 of transcription start
Gh_A05G212200.1	TATA-box	TATA	743	4	+	core promoter element around -30 of transcription start
Gh_A05G212200.1	TATA-box	TATAAATA	768	8	-	core promoter element around -30 of transcription start
Gh_A05G212200.1	TATA-box	TATAAAT	769	7	-	core promoter element around -30 of transcription start
Gh_A05G212200.1	TATA-box	TATAAA	770	6	-	core promoter element around -30 of transcription start
Gh_A05G212200.1	TATA-box	TATAA	771	5	-	core promoter element around -30 of transcription start
Gh_A05G212200.1	TATA-box	TATA	772	4	+	core promoter element around -30 of transcription start
Gh_A05G212200.1	TATA-box	TATATA	788	6	+	core promoter element around -30 of transcription start
Gh_A05G212200.1	TATA-box	ATATAT	789	6	+	core promoter element around -30 of transcription start
Gh_A05G212200.1	TATA-box	TATA	790	4	+	core promoter element around -30 of transcription start
Gh_A05G212200.1	TATA-box	TATA	1051	4	-	core promoter element around -30 of transcription start
Gh_A05G212200.1	TATA-box	TATA	1293	4	-	core promoter element around -30 of transcription start
Gh_A05G212200.1	TATA-box	ATATAT	1496	6	-	core promoter element around -30 of transcription start
Gh_A05G212200.1	TATA-box	TATA	1497	4	-	core promoter element around -30 of transcription start
Gh_A05G212200.1	TATA-box	TATACA	1655	6	-	core promoter element around -30 of transcription start
Gh_A05G212200.1	TATA-box	TATA	1657	4	-	core promoter element around -30 of transcription start
Gh_A05G212200.1	TATA-box	TATTTAAA	1760	8	+	core promoter element around -30 of transcription start
Gh_A05G212200.1	TATA-box	TATA	1846	4	-	core promoter element around -30 of transcription start
Gh_A05G212200.1	TATA-box	TATA	1918	4	-	core promoter element around -30 of transcription start
Gh_A05G212200.1	TC-rich repeats	GTTTTCTTAC	664	9	-	cis-acting element involved in defense and stress responsiveness
Gh_A05G212200.1	TC-rich repeats	GTTTTCTTAC	1398	9	-	cis-acting element involved in defense and stress responsiveness
Gh_A05G212200.1	Unnamed__4	CTCC	37	4	+
Gh_A05G212200.1	Unnamed__4	CTCC	172	4	+
Gh_A05G212200.1	Unnamed__4	CTCC	204	4	+
Gh_A05G212200.1	Unnamed__4	CTCC	488	4	-
Gh_A05G212200.1	Unnamed__4	CTCC	527	4	-
Gh_A05G212200.1	Unnamed__4	CTCC	991	4	-
Gh_A05G212200.1	Unnamed__4	CTCC	997	4	+
Gh_A05G212200.1	Unnamed__4	CTCC	1000	4	+
Gh_A05G212200.1	Unnamed__4	CTCC	1702	4	+
Gh_A05G212200.1	Unnamed__4	CTCC	1710	4	+
Gh_A05G212200.1	GA-motif	ATAGATAA	184	8	+	part of a light responsive element
Gh_A05G212200.1	ARE	AAACCA	1562	6	+	cis-acting regulatory element essential for the anaerobic induction
Gh_A05G212200.1	ARE	AAACCA	1948	6	-	cis-acting regulatory element essential for the anaerobic induction
Gh_A05G212200.1	Myb	CAACTG	156	6	+
Gh_A05G212200.1	Myb	TAACTG	322	6	+
Gh_A05G212200.1	Myb	CAACTG	432	6	+
Gh_A05G212200.1	AT~TATA-box	TATATA	788	6	+
Gh_A06G040600.1	Box 4	ATTAAT	549	6	+	part of a conserved DNA module involved in light responsiveness
Gh_A06G040600.1	Box 4	ATTAAT	871	6	+	part of a conserved DNA module involved in light responsiveness
Gh_A06G040600.1	Box 4	ATTAAT	962	6	+	part of a conserved DNA module involved in light responsiveness
Gh_A06G040600.1	G-box	CACGTC	106	6	+	cis-acting regulatory element involved in light responsiveness
Gh_A06G040600.1	G-box	CACGAC	124	6	+	cis-acting regulatory element involved in light responsiveness
Gh_A06G040600.1	STRE	AGGGG	1240	5	-
Gh_A06G040600.1	STRE	AGGGG	1541	5	-
Gh_A06G040600.1	STRE	AGGGG	1648	5	-
Gh_A06G040600.1	AT1-motif	AATTATTTTTTATT	533	13	-	part of a light responsive module
Gh_A06G040600.1	TATA	TATAAAAT	709	8	-
Gh_A06G040600.1	TATA	TATAAAAT	1031	8	-
Gh_A06G040600.1	TATA	TATAAAAT	1106	8	+
Gh_A06G040600.1		motif_sequence	324	4	-	short_function
Gh_A06G040600.1		motif_sequence	682	4	-	short_function
Gh_A06G040600.1		motif_sequence	701	4	+	short_function
Gh_A06G040600.1		motif_sequence	1270	4	-	short_function
Gh_A06G040600.1		motif_sequence	1285	4	+	short_function
Gh_A06G040600.1		motif_sequence	1535	4	+	short_function
Gh_A06G040600.1		motif_sequence	1587	4	-	short_function
Gh_A06G040600.1		motif_sequence	1794	4	+	short_function
Gh_A06G040600.1		motif_sequence	1831	4	+	short_function
Gh_A06G040600.1		motif_sequence	1856	4	+	short_function
Gh_A06G040600.1	MYB	CAACAG	663	6	+
Gh_A06G040600.1	TCA-element	CCATCTTTTT	576	9	-	cis-acting element involved in salicylic acid responsiveness
Gh_A06G040600.1	TCA-element	CCATCTTTTT	1294	9	+	cis-acting element involved in salicylic acid responsiveness
Gh_A06G040600.1	circadian	CAAAGATATC	853	9	-	cis-acting regulatory element involved in circadian control
Gh_A06G040600.1	MYC	CATTTG	67	6	-
Gh_A06G040600.1	MYC	CATTTG	368	6	-
Gh_A06G040600.1	Gap-box	CAAATGAA(A/G)A	67	9.5	+	part of a light responsive element
Gh_A06G040600.1	WRE3	CCACCT	1591	6	-
Gh_A06G040600.1	ERE	ATTTTAAA	766	8	-
Gh_A06G040600.1	ERE	ATTTTAAA	809	8	+
Gh_A06G040600.1	ERE	ATTTTAAA	816	8	+
Gh_A06G040600.1	ERE	ATTTTAAA	823	8	+
Gh_A06G040600.1	ERE	ATTTTAAA	887	8	+
Gh_A06G040600.1	ERE	ATTTTAAA	889	8	-
Gh_A06G040600.1	TGA-element	AACGAC	1619	6	-	auxin-responsive element
Gh_A06G040600.1	CAAT-box	CAAAT	18	5	-	common cis-acting element in promoter and enhancer regions
Gh_A06G040600.1	CAAT-box	CCAAT	40	5	+	common cis-acting element in promoter and enhancer regions
Gh_A06G040600.1	CAAT-box	CAAT	41	4	+
Gh_A06G040600.1	CAAT-box	CAAAT	67	5	+	common cis-acting element in promoter and enhancer regions
Gh_A06G040600.1	CAAT-box	CAAAT	119	5	-	common cis-acting element in promoter and enhancer regions
Gh_A06G040600.1	CAAT-box	CCAAT	222	5	-	common cis-acting element in promoter and enhancer regions
Gh_A06G040600.1	CAAT-box	CAAT	307	4	+
Gh_A06G040600.1	CAAT-box	CAAT	358	4	+
Gh_A06G040600.1	CAAT-box	CAAAT	368	5	+	common cis-acting element in promoter and enhancer regions
Gh_A06G040600.1	CAAT-box	CAAAT	409	5	-	common cis-acting element in promoter and enhancer regions
Gh_A06G040600.1	CAAT-box	CAAT	501	4	+
Gh_A06G040600.1	CAAT-box	CAAT	509	4	+
Gh_A06G040600.1	CAAT-box	CAAT	527	4	-
Gh_A06G040600.1	CAAT-box	CAAT	588	4	-
Gh_A06G040600.1	CAAT-box	CCAAT	615	5	+	common cis-acting element in promoter and enhancer regions
Gh_A06G040600.1	CAAT-box	CAAT	616	4	+
Gh_A06G040600.1	CAAT-box	CAAT	745	4	+
Gh_A06G040600.1	CAAT-box	CAAAT	868	5	+	common cis-acting element in promoter and enhancer regions
Gh_A06G040600.1	CAAT-box	CAAT	912	4	-
Gh_A06G040600.1	CAAT-box	CAAT	918	4	+
Gh_A06G040600.1	CAAT-box	CAAT	927	4	+
Gh_A06G040600.1	CAAT-box	CAAT	958	4	-
Gh_A06G040600.1	CAAT-box	CAAT	1066	4	-
Gh_A06G040600.1	CAAT-box	CAAAT	1161	5	+	common cis-acting element in promoter and enhancer regions
Gh_A06G040600.1	CAAT-box	CAAT	1213	4	+
Gh_A06G040600.1	CAAT-box	CAAT	1230	4	-
Gh_A06G040600.1	CAAT-box	CAAT	1378	4	+
Gh_A06G040600.1	CAAT-box	CAAT	1417	4	+
Gh_A06G040600.1	CAAT-box	CAAT	1436	4	+
Gh_A06G040600.1	CAAT-box	CAAT	1565	4	+
Gh_A06G040600.1	CAAT-box	CAAT	1723	4	+
Gh_A06G040600.1	CAAT-box	CAAT	1819	4	-
Gh_A06G040600.1	CAAT-box	CAAT	1825	4	-
Gh_A06G040600.1	CAAT-box	CAAT	1878	4	-
Gh_A06G040600.1	MBS	CAACTG	57	6	-	MYB binding site involved in drought-inducibility
Gh_A06G040600.1	MBS	CAACTG	1352	6	-	MYB binding site involved in drought-inducibility
Gh_A06G040600.1	AAGAA-motif	gGTAAAGAAA	452	9	-
Gh_A06G040600.1	AAGAA-motif	GAAAGAA	1233	7	+
Gh_A06G040600.1	AAGAA-motif	GAAAGAA	1992	7	+
Gh_A06G040600.1	TATA-box	TATAAAA	91	7	-	core promoter element around -30 of transcription start
Gh_A06G040600.1	TATA-box	TATAAA	92	6	-	core promoter element around -30 of transcription start
Gh_A06G040600.1	TATA-box	TATATAA	93	7	-	core promoter element around -30 of transcription start
Gh_A06G040600.1	TATA-box	TATATA	94	6	+	core promoter element around -30 of transcription start
Gh_A06G040600.1	TATA-box	ATATAT	95	6	+	core promoter element around -30 of transcription start
Gh_A06G040600.1	TATA-box	TATA	96	4	+	core promoter element around -30 of transcription start
Gh_A06G040600.1	TATA-box	TATTTAAA	190	8	-	core promoter element around -30 of transcription start
Gh_A06G040600.1	TATA-box	TATAAAT	252	7	-	core promoter element around -30 of transcription start
Gh_A06G040600.1	TATA-box	TATAAA	253	6	-	core promoter element around -30 of transcription start
Gh_A06G040600.1	TATA-box	TATAA	254	5	-	core promoter element around -30 of transcription start
Gh_A06G040600.1	TATA-box	TATA	255	4	+	core promoter element around -30 of transcription start
Gh_A06G040600.1	TATA-box	TATAAA	349	6	-	core promoter element around -30 of transcription start
Gh_A06G040600.1	TATA-box	TATAA	350	5	-	core promoter element around -30 of transcription start
Gh_A06G040600.1	TATA-box	TATA	351	4	+	core promoter element around -30 of transcription start
Gh_A06G040600.1	TATA-box	TATAA	374	5	-	core promoter element around -30 of transcription start
Gh_A06G040600.1	TATA-box	TATA	375	4	+	core promoter element around -30 of transcription start
Gh_A06G040600.1	TATA-box	TATA	462	4	+	core promoter element around -30 of transcription start
Gh_A06G040600.1	TATA-box	TACAAAA	595	7	+	core promoter element around -30 of transcription start
Gh_A06G040600.1	TATA-box	TATAAAA	631	7	-	core promoter element around -30 of transcription start
Gh_A06G040600.1	TATA-box	TATAAA	632	6	-	core promoter element around -30 of transcription start
Gh_A06G040600.1	TATA-box	TATAA	633	5	-	core promoter element around -30 of transcription start
Gh_A06G040600.1	TATA-box	TATA	634	4	+	core promoter element around -30 of transcription start
Gh_A06G040600.1	TATA-box	TATAAAA	710	7	-	core promoter element around -30 of transcription start
Gh_A06G040600.1	TATA-box	TATAAA	711	6	-	core promoter element around -30 of transcription start
Gh_A06G040600.1	TATA-box	TATAA	712	5	-	core promoter element around -30 of transcription start
Gh_A06G040600.1	TATA-box	TATA	713	4	+	core promoter element around -30 of transcription start
Gh_A06G040600.1	TATA-box	ATTATA	784	6	+	core promoter element around -30 of transcription start
Gh_A06G040600.1	TATA-box	TATAA	785	5	-	core promoter element around -30 of transcription start
Gh_A06G040600.1	TATA-box	TATA	786	4	+	core promoter element around -30 of transcription start
Gh_A06G040600.1	TATA-box	TATAAAA	1032	7	-	core promoter element around -30 of transcription start
Gh_A06G040600.1	TATA-box	TATAAA	1033	6	-	core promoter element around -30 of transcription start
Gh_A06G040600.1	TATA-box	TATATAA	1034	7	-	core promoter element around -30 of transcription start
Gh_A06G040600.1	TATA-box	TATATA	1035	6	-	core promoter element around -30 of transcription start
Gh_A06G040600.1	TATA-box	ATATAT	1036	6	-	core promoter element around -30 of transcription start
Gh_A06G040600.1	TATA-box	TATA	1037	4	-	core promoter element around -30 of transcription start
Gh_A06G040600.1	TATA-box	ATATAA	1105	6	+	core promoter element around -30 of transcription start
Gh_A06G040600.1	TATA-box	TATA	1106	4	-	core promoter element around -30 of transcription start
Gh_A06G040600.1	TATA-box	TATAAGAA	1137	8	-	core promoter element around -30 of transcription start
Gh_A06G040600.1	TATA-box	TATAA	1140	5	-	core promoter element around -30 of transcription start
Gh_A06G040600.1	TATA-box	TATA	1141	4	-	core promoter element around -30 of transcription start
Gh_A06G040600.1	TATA-box	taTATAAAtc	1165	9	+	core promoter element around -30 of transcription start
Gh_A06G040600.1	TATA-box	ccTATAAAaa	1255	9	-	core promoter element around -30 of transcription start
Gh_A06G040600.1	TATA-box	TATA	1316	4	-	core promoter element around -30 of transcription start
Gh_A06G040600.1	TATA-box	TACAAAA	1713	7	-	core promoter element around -30 of transcription start
Gh_A06G040600.1	TATA-box	TATTTAAA	1762	8	+	core promoter element around -30 of transcription start
Gh_A06G040600.1	TATA-box	TATACA	1889	6	-	core promoter element around -30 of transcription start
Gh_A06G040600.1	TATA-box	TATA	1891	4	-	core promoter element around -30 of transcription start
Gh_A06G040600.1	chs-CMA1a	TTACTTAA	1114	8	-	part of a light responsive element
Gh_A06G040600.1	Myb-binding site	CAACAG	663	6	+
Gh_A06G040600.1	G-Box	CACGTT	605	6	-	cis-acting regulatory element involved in light responsiveness
Gh_A06G040600.1	Unnamed__4	CTCC	111	4	+
Gh_A06G040600.1	Unnamed__4	CTCC	1192	4	-
Gh_A06G040600.1	Unnamed__4	CTCC	1573	4	-
Gh_A06G040600.1	Unnamed__4	CTCC	1802	4	+
Gh_A06G040600.1	Myb	CAACTG	57	6	-
Gh_A06G040600.1	Myb	CAACTG	1352	6	-
Gh_A06G040600.1	ABRE	ACGTG	106	5	-	cis-acting element involved in the abscisic acid responsiveness
Gh_A06G040600.1	ABRE	ACGTG	606	5	+	cis-acting element involved in the abscisic acid responsiveness
Gh_A06G040600.1	ARE	AAACCA	619	6	-	cis-acting regulatory element essential for the anaerobic induction
Gh_A06G040600.1	ARE	AAACCA	724	6	+	cis-acting regulatory element essential for the anaerobic induction
Gh_A06G040600.1	ARE	AAACCA	800	6	-	cis-acting regulatory element essential for the anaerobic induction
Gh_A06G040600.1	ARE	AAACCA	1021	6	+	cis-acting regulatory element essential for the anaerobic induction
Gh_A06G040600.1	ARE	AAACCA	1280	6	+	cis-acting regulatory element essential for the anaerobic induction
Gh_A06G040600.1	ARE	AAACCA	1954	6	-	cis-acting regulatory element essential for the anaerobic induction
Gh_A06G040600.1	AT~TATA-box	TATATAAA	92	8	-
Gh_A06G040600.1	AT~TATA-box	TATATA	94	6	+
Gh_A06G040600.1	AT~TATA-box	TATATAAA	1033	8	-
Gh_A06G040600.1	AT~TATA-box	TATATA	1035	6	-
Gh_A06G042800.1	O2-site	GATGACATGG	679	9	-	cis-acting regulatory element involved in zein metabolism regulation
Gh_A06G042800.1	MBS	CAACTG	1369	6	-	MYB binding site involved in drought-inducibility
Gh_A06G042800.1	WRE3	CCACCT	1608	6	-
Gh_A06G042800.1	ERE	ATTTTAAA	691	8	-
Gh_A06G042800.1	ERE	ATTTTAAA	912	8	-
Gh_A06G042800.1	CAAT-box	CAAT	80	4	-
Gh_A06G042800.1	CAAT-box	CAAT	166	4	+
Gh_A06G042800.1	CAAT-box	CAAAT	251	5	-	common cis-acting element in promoter and enhancer regions
Gh_A06G042800.1	CAAT-box	CAAAT	291	5	+	common cis-acting element in promoter and enhancer regions
Gh_A06G042800.1	CAAT-box	CAAT	294	4	-
Gh_A06G042800.1	CAAT-box	CAAT	525	4	-
Gh_A06G042800.1	CAAT-box	CAAT	598	4	-
Gh_A06G042800.1	CAAT-box	CAAT	619	4	+
Gh_A06G042800.1	CAAT-box	CAAT	641	4	-
Gh_A06G042800.1	CAAT-box	CAAAT	786	5	-	common cis-acting element in promoter and enhancer regions
Gh_A06G042800.1	CAAT-box	CAAT	795	4	-
Gh_A06G042800.1	CAAT-box	CAAT	819	4	+
Gh_A06G042800.1	CAAT-box	CAAAT	838	5	+	common cis-acting element in promoter and enhancer regions
Gh_A06G042800.1	CAAT-box	CAAT	920	4	-
Gh_A06G042800.1	CAAT-box	CCAAT	1102	5	+	common cis-acting element in promoter and enhancer regions
Gh_A06G042800.1	CAAT-box	CAAT	1103	4	+
Gh_A06G042800.1	CAAT-box	CAAAT	1118	5	+	common cis-acting element in promoter and enhancer regions
Gh_A06G042800.1	CAAT-box	CAAAT	1190	5	-	common cis-acting element in promoter and enhancer regions
Gh_A06G042800.1	CAAT-box	CAAT	1204	4	-
Gh_A06G042800.1	CAAT-box	CAAAT	1228	5	+	common cis-acting element in promoter and enhancer regions
Gh_A06G042800.1	CAAT-box	CAAT	1314	4	-
Gh_A06G042800.1	CAAT-box	CAAT	1395	4	+
Gh_A06G042800.1	CAAT-box	CAAT	1434	4	+
Gh_A06G042800.1	CAAT-box	CAAT	1453	4	+
Gh_A06G042800.1	CAAT-box	CAAT	1582	4	+
Gh_A06G042800.1	CAAT-box	CAAT	1734	4	+
Gh_A06G042800.1	CAAT-box	CAAT	1830	4	-
Gh_A06G042800.1	CAAT-box	CAAT	1888	4	-
Gh_A06G042800.1	CAAT-box	CAAAT	1946	5	-	common cis-acting element in promoter and enhancer regions
Gh_A06G042800.1	TGA-element	AACGAC	1636	6	-	auxin-responsive element
Gh_A06G042800.1	TGA-element	AACGAC	1833	6	-	auxin-responsive element
Gh_A06G042800.1	GT1-motif	GGTTAA	434	6	-	light responsive element
Gh_A06G042800.1	ABRE4	CACGTA	1140	6	+
Gh_A06G042800.1	AP-1	TGAGTTAG	1567	8	-
Gh_A06G042800.1	Unnamed__4	CTCC	1151	4	+
Gh_A06G042800.1	Unnamed__4	CTCC	1590	4	-
Gh_A06G042800.1	Unnamed__4	CTCC	1813	4	+
Gh_A06G042800.1	P-box	CCTTTTG	536	7	+	gibberellin-responsive element
Gh_A06G042800.1	Myb	CAACTG	1369	6	-
Gh_A06G042800.1	ARE	AAACCA	244	6	-	cis-acting regulatory element essential for the anaerobic induction
Gh_A06G042800.1	ARE	AAACCA	287	6	+	cis-acting regulatory element essential for the anaerobic induction
Gh_A06G042800.1	ARE	AAACCA	1954	6	-	cis-acting regulatory element essential for the anaerobic induction
Gh_A06G042800.1	ABRE	ACGTG	931	5	+	cis-acting element involved in the abscisic acid responsiveness
Gh_A06G042800.1	ABRE	ACGTG	1140	5	-	cis-acting element involved in the abscisic acid responsiveness
Gh_A06G042800.1	AT~TATA-box	TATATA	123	6	+
Gh_A06G042800.1	AT~TATA-box	TATATAAA	368	8	-
Gh_A06G042800.1	AT~TATA-box	TATATA	370	6	+
Gh_A06G042800.1	TATA-box	TATAAAA	40	7	-	core promoter element around -30 of transcription start
Gh_A06G042800.1	TATA-box	TATAAA	41	6	-	core promoter element around -30 of transcription start
Gh_A06G042800.1	TATA-box	TATAA	42	5	-	core promoter element around -30 of transcription start
Gh_A06G042800.1	TATA-box	TATA	43	4	+	core promoter element around -30 of transcription start
Gh_A06G042800.1	TATA-box	taTATAAAtc	50	9	-	core promoter element around -30 of transcription start
Gh_A06G042800.1	TATA-box	TACATAAA	107	8	-	core promoter element around -30 of transcription start
Gh_A06G042800.1	TATA-box	TATACA	111	6	-	core promoter element around -30 of transcription start
Gh_A06G042800.1	TATA-box	TATA	113	4	+	core promoter element around -30 of transcription start
Gh_A06G042800.1	TATA-box	TATATAA	122	7	-	core promoter element around -30 of transcription start
Gh_A06G042800.1	TATA-box	TATATA	123	6	+	core promoter element around -30 of transcription start
Gh_A06G042800.1	TATA-box	TATA	125	4	+	core promoter element around -30 of transcription start
Gh_A06G042800.1	TATA-box	ATTATA	179	6	+	core promoter element around -30 of transcription start
Gh_A06G042800.1	TATA-box	TATAA	180	5	-	core promoter element around -30 of transcription start
Gh_A06G042800.1	TATA-box	TATA	181	4	+	core promoter element around -30 of transcription start
Gh_A06G042800.1	TATA-box	TATAAATA	263	8	-	core promoter element around -30 of transcription start
Gh_A06G042800.1	TATA-box	TATAAAT	264	7	-	core promoter element around -30 of transcription start
Gh_A06G042800.1	TATA-box	TATAAA	265	6	-	core promoter element around -30 of transcription start
Gh_A06G042800.1	TATA-box	TATAA	266	5	-	core promoter element around -30 of transcription start
Gh_A06G042800.1	TATA-box	TATA	267	4	+	core promoter element around -30 of transcription start
Gh_A06G042800.1	TATA-box	TATAAAA	275	7	-	core promoter element around -30 of transcription start
Gh_A06G042800.1	TATA-box	TATAAA	276	6	-	core promoter element around -30 of transcription start
Gh_A06G042800.1	TATA-box	TATAA	277	5	-	core promoter element around -30 of transcription start
Gh_A06G042800.1	TATA-box	TATA	278	4	+	core promoter element around -30 of transcription start
Gh_A06G042800.1	TATA-box	TATA	319	4	+	core promoter element around -30 of transcription start
Gh_A06G042800.1	TATA-box	TATAAAA	339	7	-	core promoter element around -30 of transcription start
Gh_A06G042800.1	TATA-box	TATAAA	340	6	-	core promoter element around -30 of transcription start
Gh_A06G042800.1	TATA-box	TATAA	341	5	-	core promoter element around -30 of transcription start
Gh_A06G042800.1	TATA-box	TATA	342	4	+	core promoter element around -30 of transcription start
Gh_A06G042800.1	TATA-box	TATTTAAA	344	8	+	core promoter element around -30 of transcription start
Gh_A06G042800.1	TATA-box	TATAAAA	367	7	-	core promoter element around -30 of transcription start
Gh_A06G042800.1	TATA-box	TATAAA	368	6	-	core promoter element around -30 of transcription start
Gh_A06G042800.1	TATA-box	TATATAA	369	7	-	core promoter element around -30 of transcription start
Gh_A06G042800.1	TATA-box	TATATA	370	6	+	core promoter element around -30 of transcription start
Gh_A06G042800.1	TATA-box	ATATAT	371	6	+	core promoter element around -30 of transcription start
Gh_A06G042800.1	TATA-box	TATA	372	4	+	core promoter element around -30 of transcription start
Gh_A06G042800.1	TATA-box	TACATAAA	413	8	-	core promoter element around -30 of transcription start
Gh_A06G042800.1	TATA-box	TAAAGATT	520	8	+	core promoter element around -30 of transcription start
Gh_A06G042800.1	TATA-box	TATAAA	590	6	-	core promoter element around -30 of transcription start
Gh_A06G042800.1	TATA-box	TATAA	591	5	-	core promoter element around -30 of transcription start
Gh_A06G042800.1	TATA-box	TATA	592	4	+	core promoter element around -30 of transcription start
Gh_A06G042800.1	TATA-box	TATACA	643	6	-	core promoter element around -30 of transcription start
Gh_A06G042800.1	TATA-box	TATA	645	4	+	core promoter element around -30 of transcription start
Gh_A06G042800.1	TATA-box	TATA	713	4	+	core promoter element around -30 of transcription start
Gh_A06G042800.1	TATA-box	TACAAAA	1004	7	-	core promoter element around -30 of transcription start
Gh_A06G042800.1	TATA-box	TATTTAAA	1195	8	-	core promoter element around -30 of transcription start
Gh_A06G042800.1	TATA-box	TATTTAAA	1268	8	-	core promoter element around -30 of transcription start
Gh_A06G042800.1	TATA-box	TATA	1333	4	-	core promoter element around -30 of transcription start
Gh_A06G042800.1	TATA-box	TATTTAAA	1773	8	+	core promoter element around -30 of transcription start
Gh_A06G042800.1	TATA-box	TATACA	1899	6	-	core promoter element around -30 of transcription start
Gh_A06G042800.1	TATA-box	TATA	1901	4	-	core promoter element around -30 of transcription start
Gh_A06G042800.1	TATA-box	TATAA	1920	5	-	core promoter element around -30 of transcription start
Gh_A06G042800.1	TATA-box	TATA	1921	4	-	core promoter element around -30 of transcription start
Gh_A06G042800.1	AAGAA-motif	GAAAGAA	1992	7	+
Gh_A06G042800.1	TC-rich repeats	GTTTTCTTAC	1162	9	+	cis-acting element involved in defense and stress responsiveness
Gh_A06G042800.1	G-Box	CACGTT	930	6	-	cis-acting regulatory element involved in light responsiveness
Gh_A06G042800.1	ABRE3a	TACGTG	1140	6	-
Gh_A06G042800.1	CGTCA-motif	CGTCA	559	5	+	cis-acting regulatory element involved in the MeJA-responsiveness
Gh_A06G042800.1	G-box	TACGTG	1140	6	-	cis-acting regulatory element involved in light responsiveness
Gh_A06G042800.1	Box 4	ATTAAT	9	6	+	part of a conserved DNA module involved in light responsiveness
Gh_A06G042800.1	Box 4	ATTAAT	158	6	+	part of a conserved DNA module involved in light responsiveness
Gh_A06G042800.1	Box 4	ATTAAT	187	6	+	part of a conserved DNA module involved in light responsiveness
Gh_A06G042800.1	Box 4	ATTAAT	223	6	+	part of a conserved DNA module involved in light responsiveness
Gh_A06G042800.1	Box 4	ATTAAT	1019	6	-	part of a conserved DNA module involved in light responsiveness
Gh_A06G042800.1	Box 4	ATTAAT	1082	6	-	part of a conserved DNA module involved in light responsiveness
Gh_A06G042800.1	Box 4	ATTAAT	1086	6	-	part of a conserved DNA module involved in light responsiveness
Gh_A06G042800.1	TGACG-motif	TGACG	559	5	-	cis-acting regulatory element involved in the MeJA-responsiveness
Gh_A06G042800.1	STRE	AGGGG	1558	5	-
Gh_A06G042800.1		motif_sequence	1121	4	+	short_function
Gh_A06G042800.1		motif_sequence	1366	4	-	short_function
Gh_A06G042800.1		motif_sequence	1552	4	+	short_function
Gh_A06G042800.1		motif_sequence	1604	4	-	short_function
Gh_A06G042800.1		motif_sequence	1805	4	+	short_function
Gh_A06G042800.1		motif_sequence	1842	4	+	short_function
Gh_A06G042800.1		motif_sequence	1866	4	+	short_function
Gh_A06G042800.1	TATA	TATAAAAT	39	8	-
Gh_A06G042800.1	TCA-element	CCATCTTTTT	1025	9	-	cis-acting element involved in salicylic acid responsiveness
Gh_A06G042800.1	MYC	CATTTG	838	6	-
Gh_A06G042800.1	MYC	CATTTG	1118	6	-
Gh_A06G042800.1	as-1	TGACG	559	5	-
Gh_A06G042800.1	LTR	CCGAAA	1182	6	+	cis-acting element involved in low-temperature responsiveness
Gh_A06G042800.1	WUN-motif	AAATTACT	1408	8	-
Gh_A06G042800.1	TCA	TCATCTTCAT	555	9	+
Gh_A06G042800.1	TCA	TCATCTTCAT	585	9	+
Gh_A09G201500.1	LTR	CCGAAA	1130	6	+	cis-acting element involved in low-temperature responsiveness
Gh_A09G201500.1	MYC	CATTTG	1711	6	+
Gh_A09G201500.1	as-1	TGACG	286	5	+
Gh_A09G201500.1	MYB	CAACAG	467	6	+
Gh_A09G201500.1	MYB	CAACCA	1243	6	-
Gh_A09G201500.1	MYB	CAACAG	1877	6	+
Gh_A09G201500.1	TATA	TATAAAAT	1445	8	-
Gh_A09G201500.1		motif_sequence	34	4	+	short_function
Gh_A09G201500.1		motif_sequence	367	4	+	short_function
Gh_A09G201500.1		motif_sequence	1190	4	+	short_function
Gh_A09G201500.1		motif_sequence	1587	4	+	short_function
Gh_A09G201500.1		motif_sequence	1805	4	-	short_function
Gh_A09G201500.1		motif_sequence	1826	4	-	short_function
Gh_A09G201500.1	AACA_motif	TAACAAACTCCA	1560	11	+	involved in endosperm-specific negative expression
Gh_A09G201500.1	Unnamed__2	AACCTAACCT	3	9	+
Gh_A09G201500.1	chs-CMA2a	TCACTTGA	1173	8	-	part of a light responsive element
Gh_A09G201500.1	CGTCA-motif	CGTCA	286	5	-	cis-acting regulatory element involved in the MeJA-responsiveness
Gh_A09G201500.1	Myc	TCTCTTA	1275	7	+
Gh_A09G201500.1	STRE	AGGGG	154	5	-
Gh_A09G201500.1	TGACG-motif	TGACG	286	5	+	cis-acting regulatory element involved in the MeJA-responsiveness
Gh_A09G201500.1	3-AF1 binding site	TAAGAGAGGAA	1290	10	+	light responsive element
Gh_A09G201500.1	Box 4	ATTAAT	988	6	+	part of a conserved DNA module involved in light responsiveness
Gh_A09G201500.1	Box 4	ATTAAT	992	6	+	part of a conserved DNA module involved in light responsiveness
Gh_A09G201500.1	Box 4	ATTAAT	996	6	+	part of a conserved DNA module involved in light responsiveness
Gh_A09G201500.1	Box 4	ATTAAT	1066	6	-	part of a conserved DNA module involved in light responsiveness
Gh_A09G201500.1	Box 4	ATTAAT	1186	6	-	part of a conserved DNA module involved in light responsiveness
Gh_A09G201500.1	Box 4	ATTAAT	1583	6	-	part of a conserved DNA module involved in light responsiveness
Gh_A09G201500.1	AT~TATA-box	TATATAAA	611	8	-
Gh_A09G201500.1	AT~TATA-box	TATATA	613	6	+
Gh_A09G201500.1	AT~TATA-box	TATATA	615	6	+
Gh_A09G201500.1	AT~TATA-box	TATATA	617	6	+
Gh_A09G201500.1	AT~TATA-box	TATATA	1572	6	-
Gh_A09G201500.1	AT~TATA-box	TATATA	1620	6	-
Gh_A09G201500.1	AT~TATA-box	TATATA	1622	6	-
Gh_A09G201500.1	AT~TATA-box	TATATA	1624	6	-
Gh_A09G201500.1	AT~TATA-box	TATATA	1626	6	-
Gh_A09G201500.1	AT~TATA-box	TATATA	1745	6	-
Gh_A09G201500.1	AT~TATA-box	TATATA	1747	6	-
Gh_A09G201500.1	ARE	AAACCA	128	6	+	cis-acting regulatory element essential for the anaerobic induction
Gh_A09G201500.1	ARE	AAACCA	934	6	+	cis-acting regulatory element essential for the anaerobic induction
Gh_A09G201500.1	Myb	CAACTG	97	6	+
Gh_A09G201500.1	Myb	CAACTG	1239	6	+
Gh_A09G201500.1	P-box	CCTTTTG	258	7	-	gibberellin-responsive element
Gh_A09G201500.1	P-box	CCTTTTG	1309	7	+	gibberellin-responsive element
Gh_A09G201500.1	Unnamed__4	CTCC	1181	4	-
Gh_A09G201500.1	Unnamed__4	CTCC	1229	4	-
Gh_A09G201500.1	Unnamed__4	CTCC	1567	4	+
Gh_A09G201500.1	TC-rich repeats	ATTCTCTAAC	1920	9	-	cis-acting element involved in defense and stress responsiveness
Gh_A09G201500.1	CAT-box	GCCACT	588	6	-	cis-acting regulatory element related to meristem expression
Gh_A09G201500.1	Myb-binding site	CAACAG	467	6	+
Gh_A09G201500.1	Myb-binding site	CAACAG	1877	6	+
Gh_A09G201500.1	TATA-box	TATAA	12	5	-	core promoter element around -30 of transcription start
Gh_A09G201500.1	TATA-box	TATA	13	4	+	core promoter element around -30 of transcription start
Gh_A09G201500.1	TATA-box	TACATAAA	65	8	-	core promoter element around -30 of transcription start
Gh_A09G201500.1	TATA-box	ATATAA	224	6	+	core promoter element around -30 of transcription start
Gh_A09G201500.1	TATA-box	TATA	225	4	+	core promoter element around -30 of transcription start
Gh_A09G201500.1	TATA-box	ATATAA	279	6	+	core promoter element around -30 of transcription start
Gh_A09G201500.1	TATA-box	TATA	280	4	+	core promoter element around -30 of transcription start
Gh_A09G201500.1	TATA-box	TATA	382	4	+	core promoter element around -30 of transcription start
Gh_A09G201500.1	TATA-box	ATATAA	388	6	+	core promoter element around -30 of transcription start
Gh_A09G201500.1	TATA-box	TATA	389	4	+	core promoter element around -30 of transcription start
Gh_A09G201500.1	TATA-box	TATA	405	4	+	core promoter element around -30 of transcription start
Gh_A09G201500.1	TATA-box	TATA	428	4	+	core promoter element around -30 of transcription start
Gh_A09G201500.1	TATA-box	taTATAAAtc	609	9	-	core promoter element around -30 of transcription start
Gh_A09G201500.1	TATA-box	TATAAAT	610	7	-	core promoter element around -30 of transcription start
Gh_A09G201500.1	TATA-box	TATAAA	611	6	-	core promoter element around -30 of transcription start
Gh_A09G201500.1	TATA-box	TATATAA	612	7	-	core promoter element around -30 of transcription start
Gh_A09G201500.1	TATA-box	TATATA	613	6	+	core promoter element around -30 of transcription start
Gh_A09G201500.1	TATA-box	ATATAT	614	6	+	core promoter element around -30 of transcription start
Gh_A09G201500.1	TATA-box	TATATA	615	6	+	core promoter element around -30 of transcription start
Gh_A09G201500.1	TATA-box	ATATAT	616	6	+	core promoter element around -30 of transcription start
Gh_A09G201500.1	TATA-box	TATATA	617	6	+	core promoter element around -30 of transcription start
Gh_A09G201500.1	TATA-box	ATATAA	618	6	+	core promoter element around -30 of transcription start
Gh_A09G201500.1	TATA-box	TATA	619	4	+	core promoter element around -30 of transcription start
Gh_A09G201500.1	TATA-box	ATATAA	746	6	+	core promoter element around -30 of transcription start
Gh_A09G201500.1	TATA-box	TATA	747	4	+	core promoter element around -30 of transcription start
Gh_A09G201500.1	TATA-box	ATTATA	883	6	+	core promoter element around -30 of transcription start
Gh_A09G201500.1	TATA-box	TATAA	884	5	-	core promoter element around -30 of transcription start
Gh_A09G201500.1	TATA-box	TATA	885	4	+	core promoter element around -30 of transcription start
Gh_A09G201500.1	TATA-box	TATAA	952	5	-	core promoter element around -30 of transcription start
Gh_A09G201500.1	TATA-box	TATA	953	4	+	core promoter element around -30 of transcription start
Gh_A09G201500.1	TATA-box	ATTATA	1000	6	+	core promoter element around -30 of transcription start
Gh_A09G201500.1	TATA-box	TATAA	1001	5	-	core promoter element around -30 of transcription start
Gh_A09G201500.1	TATA-box	TATA	1002	4	-	core promoter element around -30 of transcription start
Gh_A09G201500.1	TATA-box	TATA	1167	4	-	core promoter element around -30 of transcription start
Gh_A09G201500.1	TATA-box	TATA	1305	4	-	core promoter element around -30 of transcription start
Gh_A09G201500.1	TATA-box	TATAAAA	1426	7	-	core promoter element around -30 of transcription start
Gh_A09G201500.1	TATA-box	TATAAA	1427	6	-	core promoter element around -30 of transcription start
Gh_A09G201500.1	TATA-box	TATAA	1428	5	-	core promoter element around -30 of transcription start
Gh_A09G201500.1	TATA-box	TATA	1429	4	-	core promoter element around -30 of transcription start
Gh_A09G201500.1	TATA-box	TATAAAA	1446	7	-	core promoter element around -30 of transcription start
Gh_A09G201500.1	TATA-box	TATAAA	1447	6	-	core promoter element around -30 of transcription start
Gh_A09G201500.1	TATA-box	TATAA	1448	5	-	core promoter element around -30 of transcription start
Gh_A09G201500.1	TATA-box	TATA	1449	4	-	core promoter element around -30 of transcription start
Gh_A09G201500.1	TATA-box	TATA	1457	4	-	core promoter element around -30 of transcription start
Gh_A09G201500.1	TATA-box	ATATAT	1571	6	-	core promoter element around -30 of transcription start
Gh_A09G201500.1	TATA-box	TATATA	1572	6	-	core promoter element around -30 of transcription start
Gh_A09G201500.1	TATA-box	ATATAA	1573	6	+	core promoter element around -30 of transcription start
Gh_A09G201500.1	TATA-box	TATA	1574	4	-	core promoter element around -30 of transcription start
Gh_A09G201500.1	TATA-box	ATATAT	1619	6	-	core promoter element around -30 of transcription start
Gh_A09G201500.1	TATA-box	TATATA	1620	6	-	core promoter element around -30 of transcription start
Gh_A09G201500.1	TATA-box	ATATAT	1621	6	-	core promoter element around -30 of transcription start
Gh_A09G201500.1	TATA-box	TATATA	1622	6	-	core promoter element around -30 of transcription start
Gh_A09G201500.1	TATA-box	ATATAT	1623	6	-	core promoter element around -30 of transcription start
Gh_A09G201500.1	TATA-box	TATATA	1624	6	-	core promoter element around -30 of transcription start
Gh_A09G201500.1	TATA-box	ATATAT	1625	6	-	core promoter element around -30 of transcription start
Gh_A09G201500.1	TATA-box	TATATA	1626	6	-	core promoter element around -30 of transcription start
Gh_A09G201500.1	TATA-box	ATATAT	1627	6	-	core promoter element around -30 of transcription start
Gh_A09G201500.1	TATA-box	TATA	1628	4	-	core promoter element around -30 of transcription start
Gh_A09G201500.1	TATA-box	TATATA	1745	6	-	core promoter element around -30 of transcription start
Gh_A09G201500.1	TATA-box	ATATAT	1746	6	-	core promoter element around -30 of transcription start
Gh_A09G201500.1	TATA-box	TATATA	1747	6	-	core promoter element around -30 of transcription start
Gh_A09G201500.1	TATA-box	TATA	1749	4	-	core promoter element around -30 of transcription start
Gh_A09G201500.1	TATA-box	ATATAA	1947	6	+	core promoter element around -30 of transcription start
Gh_A09G201500.1	TATA-box	TATA	1948	4	-	core promoter element around -30 of transcription start
Gh_A09G201500.1	AAGAA-motif	gGTAAAGAAA	1301	9	-
Gh_A09G201500.1	AAGAA-motif	GAAAGAA	1934	7	-
Gh_A09G201500.1	TCT-motif	TCTTAC	462	6	+	part of a light responsive element
Gh_A09G201500.1	MBS	CAACTG	97	6	+	MYB binding site involved in drought-inducibility
Gh_A09G201500.1	MBS	CAACTG	1239	6	+	MYB binding site involved in drought-inducibility
Gh_A09G201500.1	A-box	AATAACAAACTCC	1558	12	+	sequence conserved in alpha-amylase promoters
Gh_A09G201500.1	GT1-motif	GGTTAAT	506	7	-	light responsive element
Gh_A09G201500.1	GT1-motif	GGTTAA	507	6	-	light responsive element
Gh_A09G201500.1	CAAT-box	CAAAT	1	5	+	common cis-acting element in promoter and enhancer regions
Gh_A09G201500.1	CAAT-box	CAAAT	221	5	+	common cis-acting element in promoter and enhancer regions
Gh_A09G201500.1	CAAT-box	CAAT	245	4	+
Gh_A09G201500.1	CAAT-box	CAAT	284	4	-
Gh_A09G201500.1	CAAT-box	CAAT	386	4	+
Gh_A09G201500.1	CAAT-box	CAAAT	449	5	+	common cis-acting element in promoter and enhancer regions
Gh_A09G201500.1	CAAT-box	CAAT	473	4	+
Gh_A09G201500.1	CAAT-box	CAAT	482	4	+
Gh_A09G201500.1	CAAT-box	CCAAT	487	5	+	common cis-acting element in promoter and enhancer regions
Gh_A09G201500.1	CAAT-box	CAAT	488	4	+
Gh_A09G201500.1	CAAT-box	CAAAT	492	5	+	common cis-acting element in promoter and enhancer regions
Gh_A09G201500.1	CAAT-box	CAAT	504	4	+
Gh_A09G201500.1	CAAT-box	CAAAT	521	5	+	common cis-acting element in promoter and enhancer regions
Gh_A09G201500.1	CAAT-box	CAAAT	642	5	-	common cis-acting element in promoter and enhancer regions
Gh_A09G201500.1	CAAT-box	CAAT	680	4	+
Gh_A09G201500.1	CAAT-box	CCAAT	797	5	-	common cis-acting element in promoter and enhancer regions
Gh_A09G201500.1	CAAT-box	CAAAT	861	5	+	common cis-acting element in promoter and enhancer regions
Gh_A09G201500.1	CAAT-box	CAAT	916	4	-
Gh_A09G201500.1	CAAT-box	CAAT	925	4	+
Gh_A09G201500.1	CAAT-box	CAAAT	971	5	+	common cis-acting element in promoter and enhancer regions
Gh_A09G201500.1	CAAT-box	CAAT	1010	4	+
Gh_A09G201500.1	CAAT-box	CAAT	1035	4	-
Gh_A09G201500.1	CAAT-box	CAAT	1064	4	+
Gh_A09G201500.1	CAAT-box	CAAT	1087	4	+
Gh_A09G201500.1	CAAT-box	CAAAT	1135	5	-	common cis-acting element in promoter and enhancer regions
Gh_A09G201500.1	CAAT-box	CAAT	1152	4	+
Gh_A09G201500.1	CAAT-box	CAAAT	1234	5	-	common cis-acting element in promoter and enhancer regions
Gh_A09G201500.1	CAAT-box	CAAT	1405	4	-
Gh_A09G201500.1	CAAT-box	CAAT	1492	4	-
Gh_A09G201500.1	CAAT-box	CCAAT	1526	5	+	common cis-acting element in promoter and enhancer regions
Gh_A09G201500.1	CAAT-box	CAAT	1527	4	+
Gh_A09G201500.1	CAAT-box	CAAT	1557	4	+
Gh_A09G201500.1	CAAT-box	CAAAT	1610	5	-	common cis-acting element in promoter and enhancer regions
Gh_A09G201500.1	CAAT-box	CAAAT	1674	5	-	common cis-acting element in promoter and enhancer regions
Gh_A09G201500.1	CAAT-box	CCAAT	1701	5	-	common cis-acting element in promoter and enhancer regions
Gh_A09G201500.1	CAAT-box	CAAAT	1712	5	-	common cis-acting element in promoter and enhancer regions
Gh_A09G201500.1	CAAT-box	CAAAT	1736	5	-	common cis-acting element in promoter and enhancer regions
Gh_A09G201500.1	CAAT-box	CCAAT	1763	5	-	common cis-acting element in promoter and enhancer regions
Gh_A09G201500.1	CAAT-box	CAAT	1784	4	+
Gh_A09G201500.1	CAAT-box	CAAT	1886	4	+
Gh_A09G201500.1	CAAT-box	CAAT	1917	4	-
Gh_A09G201500.1	ERE	ATTTCATA	1960	8	-
Gh_A11G215100.1	WRE3	CCACCT	1555	6	-
Gh_A11G215100.1	ATCT-motif	AATCTAATCC	1100	9	-	part of a conserved DNA module involved in light responsiveness
Gh_A11G215100.1	ATCT-motif	AATCTAATCC	1384	9	-	part of a conserved DNA module involved in light responsiveness
Gh_A11G215100.1	GT1-motif	GGTTAA	648	6	-	light responsive element
Gh_A11G215100.1	CAAT-box	CAAT	22	4	+
Gh_A11G215100.1	CAAT-box	CAAT	37	4	+
Gh_A11G215100.1	CAAT-box	CAAT	183	4	+
Gh_A11G215100.1	CAAT-box	CAAT	208	4	+
Gh_A11G215100.1	CAAT-box	CAAT	254	4	-
Gh_A11G215100.1	CAAT-box	CAAT	388	4	-
Gh_A11G215100.1	CAAT-box	CAAAT	392	5	-	common cis-acting element in promoter and enhancer regions
Gh_A11G215100.1	CAAT-box	CAAT	420	4	-
Gh_A11G215100.1	CAAT-box	CAAAT	608	5	-	common cis-acting element in promoter and enhancer regions
Gh_A11G215100.1	CAAT-box	CAAAT	732	5	+	common cis-acting element in promoter and enhancer regions
Gh_A11G215100.1	CAAT-box	CAAAT	766	5	-	common cis-acting element in promoter and enhancer regions
Gh_A11G215100.1	CAAT-box	CAAT	824	4	+
Gh_A11G215100.1	CAAT-box	CAAT	856	4	-
Gh_A11G215100.1	CAAT-box	CAAT	860	4	-
Gh_A11G215100.1	CAAT-box	CAAAT	875	5	-	common cis-acting element in promoter and enhancer regions
Gh_A11G215100.1	CAAT-box	CCAAT	891	5	+	common cis-acting element in promoter and enhancer regions
Gh_A11G215100.1	CAAT-box	CAAT	892	4	+
Gh_A11G215100.1	CAAT-box	CAAAT	929	5	+	common cis-acting element in promoter and enhancer regions
Gh_A11G215100.1	CAAT-box	CAAT	1055	4	+
Gh_A11G215100.1	CAAT-box	CAAT	1094	4	-
Gh_A11G215100.1	CAAT-box	CAAAT	1142	5	+	common cis-acting element in promoter and enhancer regions
Gh_A11G215100.1	CAAT-box	CAAT	1168	4	+
Gh_A11G215100.1	CAAT-box	CAAT	1170	4	-
Gh_A11G215100.1	CAAT-box	CAAT	1311	4	+
Gh_A11G215100.1	CAAT-box	CCAAT	1341	5	-	common cis-acting element in promoter and enhancer regions
Gh_A11G215100.1	CAAT-box	CAAT	1370	4	+
Gh_A11G215100.1	CAAT-box	CCAAT	1397	5	+	common cis-acting element in promoter and enhancer regions
Gh_A11G215100.1	CAAT-box	CAAT	1398	4	+
Gh_A11G215100.1	CAAT-box	CAAT	1412	4	+
Gh_A11G215100.1	CAAT-box	CCAAT	1424	5	-	common cis-acting element in promoter and enhancer regions
Gh_A11G215100.1	CAAT-box	CAAAT	1431	5	+	common cis-acting element in promoter and enhancer regions
Gh_A11G215100.1	CAAT-box	CAAAT	1542	5	-	common cis-acting element in promoter and enhancer regions
Gh_A11G215100.1	CAAT-box	CAAAT	1600	5	+	common cis-acting element in promoter and enhancer regions
Gh_A11G215100.1	CAAT-box	CAAAT	1690	5	-	common cis-acting element in promoter and enhancer regions
Gh_A11G215100.1	CAAT-box	CAAT	1839	4	+
Gh_A11G215100.1	CAAT-box	CAAAT	1928	5	+	common cis-acting element in promoter and enhancer regions
Gh_A11G215100.1	CCGTCC-box	CCGTCC	1582	6	+
Gh_A11G215100.1	CCGTCC-box	CCGTCC	1756	6	-
Gh_A11G215100.1	MBS	CAACTG	585	6	+	MYB binding site involved in drought-inducibility
Gh_A11G215100.1	A-box	CCGTCC	1582	6	+	cis-acting regulatory element
Gh_A11G215100.1	A-box	CCGTCC	1756	6	-	cis-acting regulatory element
Gh_A11G215100.1	AE-box	AGAAACAA	1272	8	+	part of a module for light response
Gh_A11G215100.1	TCCC-motif	TCTCCCT	1873	7	+	part of a light responsive element
Gh_A11G215100.1	Box II	CCACGTGGC	1705	9	+	part of a light responsive element
Gh_A11G215100.1	TATA-box	TATAAAT	28	7	-	core promoter element around -30 of transcription start
Gh_A11G215100.1	TATA-box	TATAAA	29	6	-	core promoter element around -30 of transcription start
Gh_A11G215100.1	TATA-box	TATAA	30	5	-	core promoter element around -30 of transcription start
Gh_A11G215100.1	TATA-box	TATA	31	4	+	core promoter element around -30 of transcription start
Gh_A11G215100.1	TATA-box	taTATAAAtc	52	9	-	core promoter element around -30 of transcription start
Gh_A11G215100.1	TATA-box	TATAAAT	53	7	-	core promoter element around -30 of transcription start
Gh_A11G215100.1	TATA-box	TATAAA	54	6	-	core promoter element around -30 of transcription start
Gh_A11G215100.1	TATA-box	TATAA	55	5	-	core promoter element around -30 of transcription start
Gh_A11G215100.1	TATA-box	TATA	56	4	+	core promoter element around -30 of transcription start
Gh_A11G215100.1	TATA-box	taTATAAAtc	209	9	-	core promoter element around -30 of transcription start
Gh_A11G215100.1	TATA-box	TATAAAT	210	7	-	core promoter element around -30 of transcription start
Gh_A11G215100.1	TATA-box	TATAAA	211	6	-	core promoter element around -30 of transcription start
Gh_A11G215100.1	TATA-box	TATATAA	212	7	-	core promoter element around -30 of transcription start
Gh_A11G215100.1	TATA-box	TATATA	213	6	+	core promoter element around -30 of transcription start
Gh_A11G215100.1	TATA-box	ATATAA	214	6	+	core promoter element around -30 of transcription start
Gh_A11G215100.1	TATA-box	TATA	215	4	+	core promoter element around -30 of transcription start
Gh_A11G215100.1	TATA-box	TATACA	238	6	-	core promoter element around -30 of transcription start
Gh_A11G215100.1	TATA-box	TATATA	240	6	+	core promoter element around -30 of transcription start
Gh_A11G215100.1	TATA-box	ATATAT	241	6	+	core promoter element around -30 of transcription start
Gh_A11G215100.1	TATA-box	TATATA	242	6	+	core promoter element around -30 of transcription start
Gh_A11G215100.1	TATA-box	ATATAT	243	6	+	core promoter element around -30 of transcription start
Gh_A11G215100.1	TATA-box	TATATA	244	6	+	core promoter element around -30 of transcription start
Gh_A11G215100.1	TATA-box	ATATAT	245	6	+	core promoter element around -30 of transcription start
Gh_A11G215100.1	TATA-box	TATATA	246	6	+	core promoter element around -30 of transcription start
Gh_A11G215100.1	TATA-box	ATATAA	247	6	+	core promoter element around -30 of transcription start
Gh_A11G215100.1	TATA-box	TATA	248	4	+	core promoter element around -30 of transcription start
Gh_A11G215100.1	TATA-box	TATTTAAA	272	8	-	core promoter element around -30 of transcription start
Gh_A11G215100.1	TATA-box	TATAAAA	306	7	-	core promoter element around -30 of transcription start
Gh_A11G215100.1	TATA-box	TATAAA	307	6	-	core promoter element around -30 of transcription start
Gh_A11G215100.1	TATA-box	TATAA	308	5	-	core promoter element around -30 of transcription start
Gh_A11G215100.1	TATA-box	TATA	309	4	+	core promoter element around -30 of transcription start
Gh_A11G215100.1	TATA-box	ATATAT	416	6	+	core promoter element around -30 of transcription start
Gh_A11G215100.1	TATA-box	TATA	417	4	+	core promoter element around -30 of transcription start
Gh_A11G215100.1	TATA-box	TACATAAA	452	8	+	core promoter element around -30 of transcription start
Gh_A11G215100.1	TATA-box	TATAAAA	483	7	-	core promoter element around -30 of transcription start
Gh_A11G215100.1	TATA-box	TATAAA	484	6	-	core promoter element around -30 of transcription start
Gh_A11G215100.1	TATA-box	TATAA	485	5	-	core promoter element around -30 of transcription start
Gh_A11G215100.1	TATA-box	TATA	486	4	+	core promoter element around -30 of transcription start
Gh_A11G215100.1	TATA-box	TATAAAA	567	7	-	core promoter element around -30 of transcription start
Gh_A11G215100.1	TATA-box	TATAAA	568	6	-	core promoter element around -30 of transcription start
Gh_A11G215100.1	TATA-box	TATATAA	569	7	-	core promoter element around -30 of transcription start
Gh_A11G215100.1	TATA-box	TATATA	570	6	+	core promoter element around -30 of transcription start
Gh_A11G215100.1	TATA-box	ATATAT	571	6	+	core promoter element around -30 of transcription start
Gh_A11G215100.1	TATA-box	TATATA	572	6	+	core promoter element around -30 of transcription start
Gh_A11G215100.1	TATA-box	TATA	574	4	+	core promoter element around -30 of transcription start
Gh_A11G215100.1	TATA-box	TATA	622	4	+	core promoter element around -30 of transcription start
Gh_A11G215100.1	TATA-box	TATA	773	4	+	core promoter element around -30 of transcription start
Gh_A11G215100.1	TATA-box	ATATAA	987	6	+	core promoter element around -30 of transcription start
Gh_A11G215100.1	TATA-box	TATA	988	4	+	core promoter element around -30 of transcription start
Gh_A11G215100.1	TATA-box	ATATAT	1198	6	-	core promoter element around -30 of transcription start
Gh_A11G215100.1	TATA-box	TATATA	1199	6	-	core promoter element around -30 of transcription start
Gh_A11G215100.1	TATA-box	TATA	1201	4	-	core promoter element around -30 of transcription start
Gh_A11G215100.1	TATA-box	TATA	1305	4	-	core promoter element around -30 of transcription start
Gh_A11G215100.1	TATA-box	TATA	1440	4	-	core promoter element around -30 of transcription start
Gh_A11G215100.1	TATA-box	taTATAAAtc	1474	9	-	core promoter element around -30 of transcription start
Gh_A11G215100.1	TATA-box	taTATAAAtc	1478	9	-	core promoter element around -30 of transcription start
Gh_A11G215100.1	TATA-box	TATAAAT	1479	7	-	core promoter element around -30 of transcription start
Gh_A11G215100.1	TATA-box	TATAAA	1480	6	-	core promoter element around -30 of transcription start
Gh_A11G215100.1	TATA-box	TATATAA	1481	7	-	core promoter element around -30 of transcription start
Gh_A11G215100.1	TATA-box	TATATA	1482	6	-	core promoter element around -30 of transcription start
Gh_A11G215100.1	TATA-box	ATATAA	1483	6	+	core promoter element around -30 of transcription start
Gh_A11G215100.1	TATA-box	TATA	1484	4	-	core promoter element around -30 of transcription start
Gh_A11G215100.1	TATA-box	TATA	1824	4	-	core promoter element around -30 of transcription start
Gh_A11G215100.1	G-Box	TCCACATGGCA	1598	10	+	cis-acting regulatory element involved in light responsiveness
Gh_A11G215100.1	G-Box	CACGTG	1706	6	-	cis-acting regulatory element involved in light responsiveness
Gh_A11G215100.1	Unnamed__4	CTCC	397	4	-
Gh_A11G215100.1	Unnamed__4	CTCC	729	4	+
Gh_A11G215100.1	Unnamed__4	CTCC	889	4	+
Gh_A11G215100.1	Unnamed__4	CTCC	1717	4	-
Gh_A11G215100.1	Unnamed__4	CTCC	1753	4	-
Gh_A11G215100.1	Unnamed__4	CTCC	1777	4	-
Gh_A11G215100.1	Unnamed__4	CTCC	1874	4	+
Gh_A11G215100.1	Unnamed__4	CTCC	1917	4	+
Gh_A11G215100.1	Unnamed__4	CTCC	1933	4	+
Gh_A11G215100.1	Unnamed__4	CTCC	1936	4	+
Gh_A11G215100.1	CCAAT-box	CAACGG	552	6	+	MYBHv1 binding site
Gh_A11G215100.1	P-box	CCTTTTG	694	7	-	gibberellin-responsive element
Gh_A11G215100.1	ARE	AAACCA	1816	6	-	cis-acting regulatory element essential for the anaerobic induction
Gh_A11G215100.1	ABRE	CACGTG	1706	6	-	cis-acting element involved in the abscisic acid responsiveness
Gh_A11G215100.1	ABRE	ACGTG	1707	5	+	cis-acting element involved in the abscisic acid responsiveness
Gh_A11G215100.1	Myb	CAACTG	585	6	+
Gh_A11G215100.1	Myb	TAACTG	1609	6	+
Gh_A11G215100.1	AT~TATA-box	TATATAAA	211	8	-
Gh_A11G215100.1	AT~TATA-box	TATATA	213	6	+
Gh_A11G215100.1	AT~TATA-box	TATATA	240	6	+
Gh_A11G215100.1	AT~TATA-box	TATATA	242	6	+
Gh_A11G215100.1	AT~TATA-box	TATATA	244	6	+
Gh_A11G215100.1	AT~TATA-box	TATATA	246	6	+
Gh_A11G215100.1	AT~TATA-box	TATATAAA	568	8	-
Gh_A11G215100.1	AT~TATA-box	TATATA	570	6	+
Gh_A11G215100.1	AT~TATA-box	TATATA	572	6	+
Gh_A11G215100.1	AT~TATA-box	TATATA	1199	6	-
Gh_A11G215100.1	AT~TATA-box	TATATAAA	1480	8	-
Gh_A11G215100.1	AT~TATA-box	TATATA	1482	6	-
Gh_A11G215100.1	AT-rich element	ATAGAAATCAA	11	10	-	binding site of AT-rich DNA binding protein (ATBP-1)
Gh_A11G215100.1	AT-rich element	ATAGAAATCAA	340	10	+	binding site of AT-rich DNA binding protein (ATBP-1)
Gh_A11G215100.1	Box 4	ATTAAT	24	6	+	part of a conserved DNA module involved in light responsiveness
Gh_A11G215100.1	Box 4	ATTAAT	659	6	+	part of a conserved DNA module involved in light responsiveness
Gh_A11G215100.1	Box 4	ATTAAT	1159	6	-	part of a conserved DNA module involved in light responsiveness
Gh_A11G215100.1	Box 4	ATTAAT	1316	6	-	part of a conserved DNA module involved in light responsiveness
Gh_A11G215100.1	Box 4	ATTAAT	1320	6	-	part of a conserved DNA module involved in light responsiveness
Gh_A11G215100.1	G-box	GCCACGTGGA	1704	9	-	cis-acting regulatory element involved in light responsiveness
Gh_A11G215100.1	G-box	CACGTG	1706	6	-	cis-acting regulatory element involved in light responsiveness
Gh_A11G215100.1	MRE	AACCTAA	650	7	+	MYB binding site involved in light responsiveness
Gh_A11G215100.1	STRE	AGGGG	1041	5	+
Gh_A11G215100.1	STRE	AGGGG	1721	5	-
Gh_A11G215100.1	STRE	AGGGG	1843	5	-
Gh_A11G215100.1	ABRE2	CCACGTGG	1705	8	-
Gh_A11G215100.1	LAMP-element	CTTTATCA	518	8	-	part of a light responsive element
Gh_A11G215100.1	MYB recognition site	CCGTTG	552	6	-
Gh_A11G215100.1	Unnamed__1	GCCACGTGGC	1704	9	-
Gh_A11G215100.1	Unnamed__1	CGTGG	1705	5	-
Gh_A11G215100.1	Unnamed__1	CGTGG	1708	5	+
Gh_A11G215100.1	AT-rich sequence	TAAAATACT	302	9	-	element for maximal elicitor-mediated activation (2copies)
Gh_A11G215100.1		motif_sequence	117	4	+	short_function
Gh_A11G215100.1		motif_sequence	168	4	-	short_function
Gh_A11G215100.1		motif_sequence	225	4	+	short_function
Gh_A11G215100.1		motif_sequence	397	4	-	short_function
Gh_A11G215100.1		motif_sequence	1002	4	-	short_function
Gh_A11G215100.1		motif_sequence	1028	4	+	short_function
Gh_A11G215100.1		motif_sequence	1284	4	-	short_function
Gh_A11G215100.1		motif_sequence	1346	4	-	short_function
Gh_A11G215100.1		motif_sequence	1359	4	+	short_function
Gh_A11G215100.1		motif_sequence	1471	4	-	short_function
Gh_A11G215100.1		motif_sequence	1514	4	-	short_function
Gh_A11G215100.1		motif_sequence	1551	4	-	short_function
Gh_A11G215100.1		motif_sequence	1777	4	-	short_function
Gh_A11G215100.1		motif_sequence	1869	4	+	short_function
Gh_A11G215100.1		motif_sequence	1884	4	+	short_function
Gh_A11G215100.1		motif_sequence	1931	4	+	short_function
Gh_A11G215100.1	TATA	TATAAAAT	305	8	-
Gh_A11G215100.1	TATA	TATAAAAT	486	8	+
Gh_A11G215100.1	TATA	TATAAAAT	566	8	-
Gh_A11G215100.1	TATA	TATAAAAT	1824	8	+
Gh_A11G215100.1	CCGTCC motif	CCGTCC	1582	6	+
Gh_A11G215100.1	CCGTCC motif	CCGTCC	1756	6	-
Gh_A11G215100.1	MYC	CATGTG	594	6	-
Gh_A11G215100.1	MYC	CATGTG	1079	6	+
Gh_A11G215100.1	MYC	CAATTG	1168	6	-
Gh_A11G215100.1	MYC	CATGTG	1455	6	+
Gh_A11G215100.1	MYC	CATTTG	1600	6	-
Gh_A11G215100.1	WUN-motif	AAATTTCCT	1121	9	-	wound-responsive element
Gh_A11G215100.1	WUN-motif	AAATTTCTT	1124	9	+
Gh_A12G223300.1	CGTCA-motif	CGTCA	1759	5	-	cis-acting regulatory element involved in the MeJA-responsiveness
Gh_A12G223300.1	CGTCA-motif	CGTCA	1967	5	-	cis-acting regulatory element involved in the MeJA-responsiveness
Gh_A12G223300.1	TGACG-motif	TGACG	1759	5	+	cis-acting regulatory element involved in the MeJA-responsiveness
Gh_A12G223300.1	TGACG-motif	TGACG	1967	5	+	cis-acting regulatory element involved in the MeJA-responsiveness
Gh_A12G223300.1	STRE	AGGGG	665	5	-
Gh_A12G223300.1	AuxRR-core	GGTCCAT	377	7	+	cis-acting regulatory element involved in auxin responsiveness
Gh_A12G223300.1	Box 4	ATTAAT	152	6	+	part of a conserved DNA module involved in light responsiveness
Gh_A12G223300.1	Box 4	ATTAAT	1609	6	-	part of a conserved DNA module involved in light responsiveness
Gh_A12G223300.1	MRE	AACCTAA	906	7	-	MYB binding site involved in light responsiveness
Gh_A12G223300.1	G-box	CACGTG	529	6	+	cis-acting regulatory element involved in light responsiveness
Gh_A12G223300.1	as-1	TGACG	1759	5	+
Gh_A12G223300.1	as-1	TGACG	1967	5	+
Gh_A12G223300.1	MYC	CAATTG	349	6	+
Gh_A12G223300.1	MYC	CAATTG	1312	6	-
Gh_A12G223300.1	WUN-motif	ACATTACGG	413	9	-
Gh_A12G223300.1	WUN-motif	AAATTTCCT	1224	9	-	wound-responsive element
Gh_A12G223300.1		motif_sequence	14	4	+	short_function
Gh_A12G223300.1		motif_sequence	366	4	+	short_function
Gh_A12G223300.1		motif_sequence	445	4	+	short_function
Gh_A12G223300.1		motif_sequence	507	4	+	short_function
Gh_A12G223300.1		motif_sequence	563	4	+	short_function
Gh_A12G223300.1		motif_sequence	722	4	+	short_function
Gh_A12G223300.1		motif_sequence	1126	4	-	short_function
Gh_A12G223300.1		motif_sequence	1334	4	+	short_function
Gh_A12G223300.1		motif_sequence	1433	4	+	short_function
Gh_A12G223300.1		motif_sequence	1603	4	+	short_function
Gh_A12G223300.1		motif_sequence	1605	4	-	short_function
Gh_A12G223300.1		motif_sequence	1668	4	-	short_function
Gh_A12G223300.1		motif_sequence	1688	4	-	short_function
Gh_A12G223300.1	TCA-element	CCATCTTTTT	1354	9	+	cis-acting element involved in salicylic acid responsiveness
Gh_A12G223300.1	TCA-element	TCAGAAGAGG	1432	9	-	cis-acting element involved in salicylic acid responsiveness
Gh_A12G223300.1	MYB	CAACCA	423	6	-
Gh_A12G223300.1	MYB	CAACCA	1268	6	-
Gh_A12G223300.1	MYB	TAACCA	1674	6	+
Gh_A12G223300.1	Unnamed__1	CGTGG	531	5	+
Gh_A12G223300.1	I-box	ccttatcct	1062	9	-	part of a light responsive element
Gh_A12G223300.1	TCT-motif	TCTTAC	164	6	-	part of a light responsive element
Gh_A12G223300.1	TCT-motif	TCTTAC	1767	6	+	part of a light responsive element
Gh_A12G223300.1	AE-box	AGAAACTT	311	8	-	part of a module for light response
Gh_A12G223300.1	TCCC-motif	TCTCCCT	446	7	+	part of a light responsive element
Gh_A12G223300.1	MBS	CAACTG	1378	6	+	MYB binding site involved in drought-inducibility
Gh_A12G223300.1	O2-site	GATGATGTGG	624	9	+	cis-acting regulatory element involved in zein metabolism regulation
Gh_A12G223300.1	MYB-like sequence	TAACCA	1674	6	+
Gh_A12G223300.1	WRE3	CCACCT	1844	6	-
Gh_A12G223300.1	GT1-motif	GGTTAA	173	6	-	light responsive element
Gh_A12G223300.1	GT1-motif	GTGTGTGAA	747	9	+	light responsive element
Gh_A12G223300.1	CAAT-box	CCAAT	1	5	+	common cis-acting element in promoter and enhancer regions
Gh_A12G223300.1	CAAT-box	CAAT	2	4	+
Gh_A12G223300.1	CAAT-box	CAAAT	4	5	-	common cis-acting element in promoter and enhancer regions
Gh_A12G223300.1	CAAT-box	CAAT	36	4	+
Gh_A12G223300.1	CAAT-box	CAAT	85	4	+
Gh_A12G223300.1	CAAT-box	CAAT	191	4	+
Gh_A12G223300.1	CAAT-box	CAAAT	257	5	-	common cis-acting element in promoter and enhancer regions
Gh_A12G223300.1	CAAT-box	CAAT	268	4	-
Gh_A12G223300.1	CAAT-box	CCAAT	331	5	+	common cis-acting element in promoter and enhancer regions
Gh_A12G223300.1	CAAT-box	CAAT	332	4	+
Gh_A12G223300.1	CAAT-box	CAAT	349	4	+
Gh_A12G223300.1	CAAT-box	CAAT	351	4	-
Gh_A12G223300.1	CAAT-box	CAAT	382	4	-
Gh_A12G223300.1	CAAT-box	CAAT	637	4	-
Gh_A12G223300.1	CAAT-box	CAAT	643	4	-
Gh_A12G223300.1	CAAT-box	CAAAT	707	5	-	common cis-acting element in promoter and enhancer regions
Gh_A12G223300.1	CAAT-box	CAAT	735	4	+
Gh_A12G223300.1	CAAT-box	CAAT	785	4	+
Gh_A12G223300.1	CAAT-box	CAAAT	787	5	-	common cis-acting element in promoter and enhancer regions
Gh_A12G223300.1	CAAT-box	CAAT	807	4	-
Gh_A12G223300.1	CAAT-box	CAAAT	898	5	-	common cis-acting element in promoter and enhancer regions
Gh_A12G223300.1	CAAT-box	CAAT	971	4	-
Gh_A12G223300.1	CAAT-box	CCAAT	1000	5	-	common cis-acting element in promoter and enhancer regions
Gh_A12G223300.1	CAAT-box	CAAT	1008	4	+
Gh_A12G223300.1	CAAT-box	CAAT	1038	4	-
Gh_A12G223300.1	CAAT-box	CAAT	1080	4	-
Gh_A12G223300.1	CAAT-box	CAAAT	1108	5	+	common cis-acting element in promoter and enhancer regions
Gh_A12G223300.1	CAAT-box	CCAAT	1311	5	+	common cis-acting element in promoter and enhancer regions
Gh_A12G223300.1	CAAT-box	CAAT	1312	4	+
Gh_A12G223300.1	CAAT-box	CCAAT	1314	5	-	common cis-acting element in promoter and enhancer regions
Gh_A12G223300.1	CAAT-box	CAAT	1385	4	-
Gh_A12G223300.1	CAAT-box	CAAT	1469	4	-
Gh_A12G223300.1	CAAT-box	CAAAT	1478	5	-	common cis-acting element in promoter and enhancer regions
Gh_A12G223300.1	CAAT-box	CAAT	1506	4	-
Gh_A12G223300.1	CAAT-box	CCAAT	1514	5	+	common cis-acting element in promoter and enhancer regions
Gh_A12G223300.1	CAAT-box	CAAT	1515	4	+
Gh_A12G223300.1	CAAT-box	CAAAT	1524	5	-	common cis-acting element in promoter and enhancer regions
Gh_A12G223300.1	CAAT-box	CAAAT	1530	5	+	common cis-acting element in promoter and enhancer regions
Gh_A12G223300.1	CAAT-box	CAAAT	1533	5	-	common cis-acting element in promoter and enhancer regions
Gh_A12G223300.1	CAAT-box	CAAT	1565	4	-
Gh_A12G223300.1	CAAT-box	CAAT	1629	4	+
Gh_A12G223300.1	CAAT-box	CAAT	1856	4	-
Gh_A12G223300.1	CAAT-box	CAAT	1891	4	-
Gh_A12G223300.1	CAAT-box	CAAT	1980	4	-
Gh_A12G223300.1	ABRE	CACGTG	529	6	+	cis-acting element involved in the abscisic acid responsiveness
Gh_A12G223300.1	ABRE	ACGTG	530	5	+	cis-acting element involved in the abscisic acid responsiveness
Gh_A12G223300.1	ARE	AAACCA	1316	6	-	cis-acting regulatory element essential for the anaerobic induction
Gh_A12G223300.1	ARE	AAACCA	1453	6	-	cis-acting regulatory element essential for the anaerobic induction
Gh_A12G223300.1	Myb	TAACTG	672	6	-
Gh_A12G223300.1	Myb	CAACTG	1378	6	+
Gh_A12G223300.1	Unnamed__4	CTCC	447	4	+
Gh_A12G223300.1	Unnamed__4	CTCC	1060	4	-
Gh_A12G223300.1	Unnamed__4	CTCC	1442	4	+
Gh_A12G223300.1	Unnamed__4	CTCC	1940	4	-
Gh_A12G223300.1	Unnamed__4	CTCC	1952	4	-
Gh_A12G223300.1	P-box	CCTTTTG	605	7	+	gibberellin-responsive element
Gh_A12G223300.1	P-box	CCTTTTG	1145	7	-	gibberellin-responsive element
Gh_A12G223300.1	P-box	CCTTTTG	1448	7	+	gibberellin-responsive element
Gh_A12G223300.1	G-Box	CACGTGAAA	526	9	-	cis-acting regulatory element involved in light responsiveness
Gh_A12G223300.1	G-Box	CACGTG	529	6	+	cis-acting regulatory element involved in light responsiveness
Gh_A12G223300.1	AAGAA-motif	gGTAAAGAAA	1534	9	-
Gh_A12G223300.1	GATA-motif	AAGGATAAGG	1061	9	+	part of a light responsive element
Gh_A12G223300.1	GATA-motif	AAGGATAAGG	1791	9	-	part of a light responsive element
Gh_A12G223300.1	TATA-box	TATAA	44	5	-	core promoter element around -30 of transcription start
Gh_A12G223300.1	TATA-box	TATA	45	4	+	core promoter element around -30 of transcription start
Gh_A12G223300.1	TATA-box	ATATAT	49	6	+	core promoter element around -30 of transcription start
Gh_A12G223300.1	TATA-box	TATA	50	4	+	core promoter element around -30 of transcription start
Gh_A12G223300.1	TATA-box	TATA	229	4	+	core promoter element around -30 of transcription start
Gh_A12G223300.1	TATA-box	TATA	406	4	+	core promoter element around -30 of transcription start
Gh_A12G223300.1	TATA-box	ATATAA	770	6	+	core promoter element around -30 of transcription start
Gh_A12G223300.1	TATA-box	TATA	771	4	+	core promoter element around -30 of transcription start
Gh_A12G223300.1	TATA-box	TATAAAA	929	7	-	core promoter element around -30 of transcription start
Gh_A12G223300.1	TATA-box	TATAAA	930	6	-	core promoter element around -30 of transcription start
Gh_A12G223300.1	TATA-box	TATAA	931	5	-	core promoter element around -30 of transcription start
Gh_A12G223300.1	TATA-box	TATA	932	4	+	core promoter element around -30 of transcription start
Gh_A12G223300.1	TATA-box	taTATAAAtc	961	9	+	core promoter element around -30 of transcription start
Gh_A12G223300.1	TATA-box	ATATAA	962	6	+	core promoter element around -30 of transcription start
Gh_A12G223300.1	TATA-box	TATA	963	4	+	core promoter element around -30 of transcription start
Gh_A12G223300.1	TATA-box	TATA	1191	4	-	core promoter element around -30 of transcription start
Gh_A12G223300.1	TATA-box	ccTATAAAaa	1217	9	-	core promoter element around -30 of transcription start
Gh_A12G223300.1	TATA-box	TATAA	1239	5	-	core promoter element around -30 of transcription start
Gh_A12G223300.1	TATA-box	TATA	1240	4	-	core promoter element around -30 of transcription start
Gh_A12G223300.1	TATA-box	ATATAT	1395	6	-	core promoter element around -30 of transcription start
Gh_A12G223300.1	TATA-box	TATA	1396	4	-	core promoter element around -30 of transcription start
Gh_A12G223300.1	TATA-box	ATATAT	1410	6	-	core promoter element around -30 of transcription start
Gh_A12G223300.1	TATA-box	TATA	1411	4	-	core promoter element around -30 of transcription start
Gh_A12G223300.1	TATA-box	TATAAA	1473	6	-	core promoter element around -30 of transcription start
Gh_A12G223300.1	TATA-box	TATAA	1474	5	-	core promoter element around -30 of transcription start
Gh_A12G223300.1	TATA-box	TATA	1475	4	-	core promoter element around -30 of transcription start
Gh_A12G223300.1	TATA-box	TACAAAA	1497	7	-	core promoter element around -30 of transcription start
Gh_A12G223300.1	TATA-box	ATTATA	1613	6	+	core promoter element around -30 of transcription start
Gh_A12G223300.1	TATA-box	TATAA	1614	5	-	core promoter element around -30 of transcription start
Gh_A12G223300.1	TATA-box	TATA	1615	4	-	core promoter element around -30 of transcription start
Gh_A12G223300.1	TATA-box	TATA	1704	4	-	core promoter element around -30 of transcription start
Gh_A12G223300.1	TATA-box	TATAA	1972	5	-	core promoter element around -30 of transcription start
Gh_A12G223300.1	TATA-box	TATA	1973	4	-	core promoter element around -30 of transcription start
Gh_A12G223300.1	TC-rich repeats	GTTTTCTTAC	711	9	+	cis-acting element involved in defense and stress responsiveness
Gh_A12G243500.1	AE-box	AGAAACTT	344	8	-	part of a module for light response
Gh_A12G243500.1	AE-box	AGAAACAA	923	8	-	part of a module for light response
Gh_A12G243500.1	MBS	CAACTG	816	6	+	MYB binding site involved in drought-inducibility
Gh_A12G243500.1	W box	TTGACC	1577	6	-
Gh_A12G243500.1	CAAT-box	CAAT	7	4	+
Gh_A12G243500.1	CAAT-box	CAAAT	53	5	+	common cis-acting element in promoter and enhancer regions
Gh_A12G243500.1	CAAT-box	CAAAT	139	5	-	common cis-acting element in promoter and enhancer regions
Gh_A12G243500.1	CAAT-box	CAAAT	172	5	-	common cis-acting element in promoter and enhancer regions
Gh_A12G243500.1	CAAT-box	CAAT	230	4	-
Gh_A12G243500.1	CAAT-box	CAAT	306	4	-
Gh_A12G243500.1	CAAT-box	CAAAT	318	5	-	common cis-acting element in promoter and enhancer regions
Gh_A12G243500.1	CAAT-box	CAAAT	330	5	-	common cis-acting element in promoter and enhancer regions
Gh_A12G243500.1	CAAT-box	CAAT	394	4	-
Gh_A12G243500.1	CAAT-box	CAAT	448	4	+
Gh_A12G243500.1	CAAT-box	CAAAT	463	5	+	common cis-acting element in promoter and enhancer regions
Gh_A12G243500.1	CAAT-box	CAAT	482	4	+
Gh_A12G243500.1	CAAT-box	CAAAT	518	5	+	common cis-acting element in promoter and enhancer regions
Gh_A12G243500.1	CAAT-box	CAAT	527	4	-
Gh_A12G243500.1	CAAT-box	CAAAT	542	5	-	common cis-acting element in promoter and enhancer regions
Gh_A12G243500.1	CAAT-box	CAAT	567	4	+
Gh_A12G243500.1	CAAT-box	CAAT	577	4	-
Gh_A12G243500.1	CAAT-box	CCAAT	603	5	-	common cis-acting element in promoter and enhancer regions
Gh_A12G243500.1	CAAT-box	CAAT	619	4	-
Gh_A12G243500.1	CAAT-box	CAAT	702	4	-
Gh_A12G243500.1	CAAT-box	CAAT	837	4	+
Gh_A12G243500.1	CAAT-box	CAAAT	1057	5	+	common cis-acting element in promoter and enhancer regions
Gh_A12G243500.1	CAAT-box	CCAAT	1060	5	-	common cis-acting element in promoter and enhancer regions
Gh_A12G243500.1	CAAT-box	CAAT	1100	4	-
Gh_A12G243500.1	CAAT-box	CAAAT	1166	5	+	common cis-acting element in promoter and enhancer regions
Gh_A12G243500.1	CAAT-box	CAAAT	1249	5	-	common cis-acting element in promoter and enhancer regions
Gh_A12G243500.1	CAAT-box	CAAAT	1320	5	-	common cis-acting element in promoter and enhancer regions
Gh_A12G243500.1	CAAT-box	CAAT	1346	4	+
Gh_A12G243500.1	CAAT-box	CCAAT	1446	5	-	common cis-acting element in promoter and enhancer regions
Gh_A12G243500.1	CAAT-box	CAAT	1479	4	-
Gh_A12G243500.1	CAAT-box	CAAAT	1580	5	+	common cis-acting element in promoter and enhancer regions
Gh_A12G243500.1	CAAT-box	CAAAT	1605	5	+	common cis-acting element in promoter and enhancer regions
Gh_A12G243500.1	CAAT-box	CAAAT	1693	5	+	common cis-acting element in promoter and enhancer regions
Gh_A12G243500.1	CAAT-box	CAAAT	1700	5	+	common cis-acting element in promoter and enhancer regions
Gh_A12G243500.1	CAAT-box	CAAAT	1720	5	-	common cis-acting element in promoter and enhancer regions
Gh_A12G243500.1	CAAT-box	CAAT	1773	4	+
Gh_A12G243500.1	CAAT-box	CAAT	1775	4	-
Gh_A12G243500.1	CAAT-box	CAAT	1814	4	-
Gh_A12G243500.1	CAAT-box	CAAT	1833	4	-
Gh_A12G243500.1	CAAT-box	CAAT	1869	4	-
Gh_A12G243500.1	CAAT-box	CAAT	1915	4	+
Gh_A12G243500.1	GT1-motif	GGTTAA	639	6	-	light responsive element
Gh_A12G243500.1	GT1-motif	GGTTAA	1924	6	-	light responsive element
Gh_A12G243500.1	RY-element	CATGCATG	44	8	+	cis-acting regulatory element involved in seed-specific regulation
Gh_A12G243500.1	WRE3	CCACCT	1821	6	-
Gh_A12G243500.1	ERE	ATTTTAAA	751	8	-
Gh_A12G243500.1	AT~TATA-box	TATATA	108	6	+
Gh_A12G243500.1	AT~TATA-box	TATATA	280	6	+
Gh_A12G243500.1	AT~TATA-box	TATATA	1216	6	-
Gh_A12G243500.1	AT~TATA-box	TATATAAA	1367	8	-
Gh_A12G243500.1	AT~TATA-box	TATATA	1369	6	-
Gh_A12G243500.1	AT~TATA-box	TATATA	1371	6	-
Gh_A12G243500.1	AT~TATA-box	TATATA	1381	6	-
Gh_A12G243500.1	AT~TATA-box	TATATAAA	1503	8	-
Gh_A12G243500.1	AT~TATA-box	TATATA	1505	6	-
Gh_A12G243500.1	AT~TATA-box	TATATA	1507	6	-
Gh_A12G243500.1	Myb	CAACTG	816	6	+
Gh_A12G243500.1	ARE	AAACCA	1824	6	-	cis-acting regulatory element essential for the anaerobic induction
Gh_A12G243500.1	Unnamed__4	CTCC	1340	4	+
Gh_A12G243500.1	Unnamed__4	CTCC	1647	4	-
Gh_A12G243500.1	Myb-binding site	CAACAG	1264	6	-
Gh_A12G243500.1	TC-rich repeats	GTTTTCTTAC	1804	9	-	cis-acting element involved in defense and stress responsiveness
Gh_A12G243500.1	AAGAA-motif	gGTAAAGAAA	656	9	-
Gh_A12G243500.1	AAGAA-motif	GAAAGAA	927	7	-
Gh_A12G243500.1	AAGAA-motif	GAAAGAA	1538	7	-
Gh_A12G243500.1	TATA-box	TATA	78	4	+	core promoter element around -30 of transcription start
Gh_A12G243500.1	TATA-box	TATA	97	4	+	core promoter element around -30 of transcription start
Gh_A12G243500.1	TATA-box	TATATA	108	6	+	core promoter element around -30 of transcription start
Gh_A12G243500.1	TATA-box	ATATAT	109	6	+	core promoter element around -30 of transcription start
Gh_A12G243500.1	TATA-box	TATA	110	4	+	core promoter element around -30 of transcription start
Gh_A12G243500.1	TATA-box	TATAA	133	5	-	core promoter element around -30 of transcription start
Gh_A12G243500.1	TATA-box	TATA	134	4	+	core promoter element around -30 of transcription start
Gh_A12G243500.1	TATA-box	ATATAT	220	6	+	core promoter element around -30 of transcription start
Gh_A12G243500.1	TATA-box	TATA	221	4	+	core promoter element around -30 of transcription start
Gh_A12G243500.1	TATA-box	TATACA	278	6	-	core promoter element around -30 of transcription start
Gh_A12G243500.1	TATA-box	TATATA	280	6	+	core promoter element around -30 of transcription start
Gh_A12G243500.1	TATA-box	ATATAA	281	6	+	core promoter element around -30 of transcription start
Gh_A12G243500.1	TATA-box	TATA	282	4	+	core promoter element around -30 of transcription start
Gh_A12G243500.1	TATA-box	TACAAAA	336	7	-	core promoter element around -30 of transcription start
Gh_A12G243500.1	TATA-box	TAAAGATT	537	8	+	core promoter element around -30 of transcription start
Gh_A12G243500.1	TATA-box	ATTATA	614	6	+	core promoter element around -30 of transcription start
Gh_A12G243500.1	TATA-box	TATAA	615	5	-	core promoter element around -30 of transcription start
Gh_A12G243500.1	TATA-box	TATA	616	4	+	core promoter element around -30 of transcription start
Gh_A12G243500.1	TATA-box	ATTATA	721	6	+	core promoter element around -30 of transcription start
Gh_A12G243500.1	TATA-box	TATAA	722	5	-	core promoter element around -30 of transcription start
Gh_A12G243500.1	TATA-box	TATA	723	4	+	core promoter element around -30 of transcription start
Gh_A12G243500.1	TATA-box	TATA	960	4	+	core promoter element around -30 of transcription start
Gh_A12G243500.1	TATA-box	ATATAT	1215	6	-	core promoter element around -30 of transcription start
Gh_A12G243500.1	TATA-box	TATATA	1216	6	-	core promoter element around -30 of transcription start
Gh_A12G243500.1	TATA-box	ATATAT	1217	6	-	core promoter element around -30 of transcription start
Gh_A12G243500.1	TATA-box	TATA	1218	4	-	core promoter element around -30 of transcription start
Gh_A12G243500.1	TATA-box	TATAAAA	1330	7	-	core promoter element around -30 of transcription start
Gh_A12G243500.1	TATA-box	TATAAA	1331	6	-	core promoter element around -30 of transcription start
Gh_A12G243500.1	TATA-box	TATAA	1332	5	-	core promoter element around -30 of transcription start
Gh_A12G243500.1	TATA-box	TATA	1333	4	-	core promoter element around -30 of transcription start
Gh_A12G243500.1	TATA-box	TATAAA	1367	6	-	core promoter element around -30 of transcription start
Gh_A12G243500.1	TATA-box	TATATAA	1368	7	-	core promoter element around -30 of transcription start
Gh_A12G243500.1	TATA-box	TATATA	1369	6	-	core promoter element around -30 of transcription start
Gh_A12G243500.1	TATA-box	ATATAT	1370	6	-	core promoter element around -30 of transcription start
Gh_A12G243500.1	TATA-box	TATATA	1371	6	-	core promoter element around -30 of transcription start
Gh_A12G243500.1	TATA-box	ATATAT	1372	6	-	core promoter element around -30 of transcription start
Gh_A12G243500.1	TATA-box	TATA	1373	4	-	core promoter element around -30 of transcription start
Gh_A12G243500.1	TATA-box	TATATA	1381	6	-	core promoter element around -30 of transcription start
Gh_A12G243500.1	TATA-box	ATATAT	1382	6	-	core promoter element around -30 of transcription start
Gh_A12G243500.1	TATA-box	TATA	1383	4	-	core promoter element around -30 of transcription start
Gh_A12G243500.1	TATA-box	TATAA	1492	5	-	core promoter element around -30 of transcription start
Gh_A12G243500.1	TATA-box	TATA	1493	4	-	core promoter element around -30 of transcription start
Gh_A12G243500.1	TATA-box	TATAAA	1503	6	-	core promoter element around -30 of transcription start
Gh_A12G243500.1	TATA-box	TATATAA	1504	7	-	core promoter element around -30 of transcription start
Gh_A12G243500.1	TATA-box	TATATA	1505	6	-	core promoter element around -30 of transcription start
Gh_A12G243500.1	TATA-box	ATATAT	1506	6	-	core promoter element around -30 of transcription start
Gh_A12G243500.1	TATA-box	TATATA	1507	6	-	core promoter element around -30 of transcription start
Gh_A12G243500.1	TATA-box	ATATAT	1508	6	-	core promoter element around -30 of transcription start
Gh_A12G243500.1	TATA-box	TATA	1509	4	-	core promoter element around -30 of transcription start
Gh_A12G243500.1	TATA-box	ATTATA	1528	6	+	core promoter element around -30 of transcription start
Gh_A12G243500.1	TATA-box	TATAA	1529	5	-	core promoter element around -30 of transcription start
Gh_A12G243500.1	TATA-box	TATA	1530	4	-	core promoter element around -30 of transcription start
Gh_A12G243500.1	TATA-box	TATAA	1932	5	-	core promoter element around -30 of transcription start
Gh_A12G243500.1	TATA-box	TATA	1933	4	-	core promoter element around -30 of transcription start
Gh_A12G243500.1	CGTCA-motif	CGTCA	621	5	-	cis-acting regulatory element involved in the MeJA-responsiveness
Gh_A12G243500.1	CGTCA-motif	CGTCA	1028	5	-	cis-acting regulatory element involved in the MeJA-responsiveness
Gh_A12G243500.1	CGTCA-motif	CGTCA	1224	5	+	cis-acting regulatory element involved in the MeJA-responsiveness
Gh_A12G243500.1	Myc	TCTCTTA	284	7	-
Gh_A12G243500.1	GCN4_motif	TGAGTCA	1065	7	+	cis-regulatory element involved in endosperm expression
Gh_A12G243500.1	TGACG-motif	TGACG	621	5	+	cis-acting regulatory element involved in the MeJA-responsiveness
Gh_A12G243500.1	TGACG-motif	TGACG	1028	5	+	cis-acting regulatory element involved in the MeJA-responsiveness
Gh_A12G243500.1	TGACG-motif	TGACG	1224	5	-	cis-acting regulatory element involved in the MeJA-responsiveness
Gh_A12G243500.1	3-AF1 binding site	TAAGAGAGGAA	284	10	+	light responsive element
Gh_A12G243500.1	Box 4	ATTAAT	581	6	+	part of a conserved DNA module involved in light responsiveness
Gh_A12G243500.1	box S	AGCCACC	267	7	-
Gh_A12G243500.1	LTR	CCGAAA	263	6	-	cis-acting element involved in low-temperature responsiveness
Gh_A12G243500.1	WUN-motif	AAATTACT	464	8	+
Gh_A12G243500.1	as-1	TGACG	621	5	+
Gh_A12G243500.1	as-1	TGACG	1028	5	+
Gh_A12G243500.1	as-1	TGACG	1224	5	-
Gh_A12G243500.1	MYC	CATTTG	53	6	-
Gh_A12G243500.1	MYC	CATTTG	138	6	+
Gh_A12G243500.1	MYC	CATTTG	317	6	+
Gh_A12G243500.1	MYC	CATGTG	1006	6	-
Gh_A12G243500.1	MYC	CATGTG	1664	6	-
Gh_A12G243500.1	MYC	CAATTG	1773	6	-
Gh_A12G243500.1	MYB	CAACAG	1264	6	-
Gh_A12G243500.1	circadian	CAAAGATATC	778	9	-	cis-acting regulatory element involved in circadian control
Gh_A12G243500.1		motif_sequence	429	4	+	short_function
Gh_A12G243500.1		motif_sequence	992	4	+	short_function
Gh_A12G243500.1		motif_sequence	1103	4	-	short_function
Gh_A12G243500.1		motif_sequence	1211	4	-	short_function
Gh_A12G243500.1		motif_sequence	1558	4	-	short_function
Gh_A12G243500.1		motif_sequence	1568	4	-	short_function
Gh_A12G243500.1		motif_sequence	1611	4	+	short_function
Gh_A12G243500.1		motif_sequence	1621	4	+	short_function
Gh_A12G243500.1		motif_sequence	1647	4	-	short_function
Gh_A12G243500.1		motif_sequence	1747	4	+	short_function
Gh_A12G243500.1		motif_sequence	1817	4	-	short_function
Gh_A12G243500.1		motif_sequence	1884	4	+	short_function
Gh_A12G243500.1	TCA	TCATCTTCAT	1132	9	-
Gh_A12G275900.1	G-Box	CACGTT	1643	6	-	cis-acting regulatory element involved in light responsiveness
Gh_A12G275900.1	TC-rich repeats	GTTTTCTTAC	70	9	-	cis-acting element involved in defense and stress responsiveness
Gh_A12G275900.1	TC-rich repeats	ATTCTCTAAC	113	9	-	cis-acting element involved in defense and stress responsiveness
Gh_A12G275900.1	TATA-box	ATATAA	259	6	+	core promoter element around -30 of transcription start
Gh_A12G275900.1	TATA-box	TATA	260	4	+	core promoter element around -30 of transcription start
Gh_A12G275900.1	TATA-box	TACAAAA	322	7	-	core promoter element around -30 of transcription start
Gh_A12G275900.1	TATA-box	taTATAAAg	397	9	-	core promoter element around -30 of transcription start
Gh_A12G275900.1	TATA-box	TATAAA	398	6	-	core promoter element around -30 of transcription start
Gh_A12G275900.1	TATA-box	TATATAA	399	7	-	core promoter element around -30 of transcription start
Gh_A12G275900.1	TATA-box	TATATA	400	6	+	core promoter element around -30 of transcription start
Gh_A12G275900.1	TATA-box	ATATAA	401	6	+	core promoter element around -30 of transcription start
Gh_A12G275900.1	TATA-box	TATA	402	4	+	core promoter element around -30 of transcription start
Gh_A12G275900.1	TATA-box	TATTTAAA	551	8	-	core promoter element around -30 of transcription start
Gh_A12G275900.1	TATA-box	ATATAA	563	6	+	core promoter element around -30 of transcription start
Gh_A12G275900.1	TATA-box	TATA	564	4	+	core promoter element around -30 of transcription start
Gh_A12G275900.1	TATA-box	ATTATA	684	6	+	core promoter element around -30 of transcription start
Gh_A12G275900.1	TATA-box	TATAA	685	5	-	core promoter element around -30 of transcription start
Gh_A12G275900.1	TATA-box	TATA	686	4	+	core promoter element around -30 of transcription start
Gh_A12G275900.1	TATA-box	ATATAT	750	6	+	core promoter element around -30 of transcription start
Gh_A12G275900.1	TATA-box	TATATA	751	6	+	core promoter element around -30 of transcription start
Gh_A12G275900.1	TATA-box	ATATAA	752	6	+	core promoter element around -30 of transcription start
Gh_A12G275900.1	TATA-box	TATA	753	4	+	core promoter element around -30 of transcription start
Gh_A12G275900.1	TATA-box	TATATTTATATTT	757	12	+	core promoter element around -30 of transcription start
Gh_A12G275900.1	TATA-box	TATAAATA	759	8	-	core promoter element around -30 of transcription start
Gh_A12G275900.1	TATA-box	TATAAAT	760	7	-	core promoter element around -30 of transcription start
Gh_A12G275900.1	TATA-box	TATAAA	761	6	-	core promoter element around -30 of transcription start
Gh_A12G275900.1	TATA-box	TATAA	762	5	-	core promoter element around -30 of transcription start
Gh_A12G275900.1	TATA-box	TATA	763	4	+	core promoter element around -30 of transcription start
Gh_A12G275900.1	TATA-box	ATTATA	780	6	+	core promoter element around -30 of transcription start
Gh_A12G275900.1	TATA-box	TATATAA	781	7	-	core promoter element around -30 of transcription start
Gh_A12G275900.1	TATA-box	TATATA	782	6	+	core promoter element around -30 of transcription start
Gh_A12G275900.1	TATA-box	ATATAA	783	6	+	core promoter element around -30 of transcription start
Gh_A12G275900.1	TATA-box	TATA	784	4	+	core promoter element around -30 of transcription start
Gh_A12G275900.1	TATA-box	ATTATA	1117	6	+	core promoter element around -30 of transcription start
Gh_A12G275900.1	TATA-box	TATAA	1118	5	-	core promoter element around -30 of transcription start
Gh_A12G275900.1	TATA-box	TATA	1119	4	-	core promoter element around -30 of transcription start
Gh_A12G275900.1	TATA-box	ATTATA	1134	6	+	core promoter element around -30 of transcription start
Gh_A12G275900.1	TATA-box	TATAA	1135	5	-	core promoter element around -30 of transcription start
Gh_A12G275900.1	TATA-box	TATA	1136	4	-	core promoter element around -30 of transcription start
Gh_A12G275900.1	TATA-box	TATAAAA	1156	7	-	core promoter element around -30 of transcription start
Gh_A12G275900.1	TATA-box	TATAAA	1157	6	-	core promoter element around -30 of transcription start
Gh_A12G275900.1	TATA-box	TATATAA	1158	7	-	core promoter element around -30 of transcription start
Gh_A12G275900.1	TATA-box	TATATA	1159	6	-	core promoter element around -30 of transcription start
Gh_A12G275900.1	TATA-box	TATA	1161	4	-	core promoter element around -30 of transcription start
Gh_A12G275900.1	TATA-box	ATTATA	1198	6	+	core promoter element around -30 of transcription start
Gh_A12G275900.1	TATA-box	TATATAA	1199	7	-	core promoter element around -30 of transcription start
Gh_A12G275900.1	TATA-box	TATATTTATATTT	1200	12	+	core promoter element around -30 of transcription start
Gh_A12G275900.1	TATA-box	ATATAT	1201	6	-	core promoter element around -30 of transcription start
Gh_A12G275900.1	TATA-box	TATATA	1202	6	-	core promoter element around -30 of transcription start
Gh_A12G275900.1	TATA-box	ATATAT	1203	6	-	core promoter element around -30 of transcription start
Gh_A12G275900.1	TATA-box	TATATA	1204	6	-	core promoter element around -30 of transcription start
Gh_A12G275900.1	TATA-box	ATATAT	1205	6	-	core promoter element around -30 of transcription start
Gh_A12G275900.1	TATA-box	TATA	1206	4	-	core promoter element around -30 of transcription start
Gh_A12G275900.1	TATA-box	TATA	1305	4	-	core promoter element around -30 of transcription start
Gh_A12G275900.1	TATA-box	TATAAA	1327	6	-	core promoter element around -30 of transcription start
Gh_A12G275900.1	TATA-box	TATAA	1328	5	-	core promoter element around -30 of transcription start
Gh_A12G275900.1	TATA-box	TATA	1329	4	-	core promoter element around -30 of transcription start
Gh_A12G275900.1	TATA-box	TATAAAT	1333	7	-	core promoter element around -30 of transcription start
Gh_A12G275900.1	TATA-box	TATAAA	1334	6	-	core promoter element around -30 of transcription start
Gh_A12G275900.1	TATA-box	TATAA	1335	5	-	core promoter element around -30 of transcription start
Gh_A12G275900.1	TATA-box	TATA	1336	4	-	core promoter element around -30 of transcription start
Gh_A12G275900.1	TATA-box	TATAA	1358	5	-	core promoter element around -30 of transcription start
Gh_A12G275900.1	TATA-box	TATA	1359	4	-	core promoter element around -30 of transcription start
Gh_A12G275900.1	TATA-box	TATAAAA	1414	7	-	core promoter element around -30 of transcription start
Gh_A12G275900.1	TATA-box	TATAAA	1415	6	-	core promoter element around -30 of transcription start
Gh_A12G275900.1	TATA-box	TATATAA	1416	7	-	core promoter element around -30 of transcription start
Gh_A12G275900.1	TATA-box	TATATA	1417	6	-	core promoter element around -30 of transcription start
Gh_A12G275900.1	TATA-box	ATATAA	1418	6	+	core promoter element around -30 of transcription start
Gh_A12G275900.1	TATA-box	TATA	1419	4	-	core promoter element around -30 of transcription start
Gh_A12G275900.1	TATA-box	TAAAGATT	1446	8	-	core promoter element around -30 of transcription start
Gh_A12G275900.1	TATA-box	TATTTAAA	1450	8	-	core promoter element around -30 of transcription start
Gh_A12G275900.1	TATA-box	ATTATA	1556	6	+	core promoter element around -30 of transcription start
Gh_A12G275900.1	TATA-box	TATATAA	1557	7	-	core promoter element around -30 of transcription start
Gh_A12G275900.1	TATA-box	TATATA	1558	6	-	core promoter element around -30 of transcription start
Gh_A12G275900.1	TATA-box	ATATAT	1559	6	-	core promoter element around -30 of transcription start
Gh_A12G275900.1	TATA-box	TATA	1560	4	-	core promoter element around -30 of transcription start
Gh_A12G275900.1	TATA-box	ATATAT	1675	6	-	core promoter element around -30 of transcription start
Gh_A12G275900.1	TATA-box	TATA	1676	4	-	core promoter element around -30 of transcription start
Gh_A12G275900.1	TATA-box	TACATAAA	1738	8	+	core promoter element around -30 of transcription start
Gh_A12G275900.1	TATA-box	ATATAA	1877	6	+	core promoter element around -30 of transcription start
Gh_A12G275900.1	TATA-box	TATA	1878	4	-	core promoter element around -30 of transcription start
Gh_A12G275900.1	TATA-box	TATATA	1984	6	-	core promoter element around -30 of transcription start
Gh_A12G275900.1	TATA-box	ATATAT	1985	6	-	core promoter element around -30 of transcription start
Gh_A12G275900.1	TATA-box	TATATA	1986	6	-	core promoter element around -30 of transcription start
Gh_A12G275900.1	TATA-box	ATATAA	1987	6	+	core promoter element around -30 of transcription start
Gh_A12G275900.1	TATA-box	TATA	1988	4	-	core promoter element around -30 of transcription start
Gh_A12G275900.1	AT~TATA-box	TATATAAA	398	8	-
Gh_A12G275900.1	AT~TATA-box	TATATA	400	6	+
Gh_A12G275900.1	AT~TATA-box	TATATA	751	6	+
Gh_A12G275900.1	AT~TATA-box	TATATA	782	6	+
Gh_A12G275900.1	AT~TATA-box	TATATAAA	1157	8	-
Gh_A12G275900.1	AT~TATA-box	TATATA	1159	6	-
Gh_A12G275900.1	AT~TATA-box	TATATA	1200	6	-
Gh_A12G275900.1	AT~TATA-box	TATATA	1202	6	-
Gh_A12G275900.1	AT~TATA-box	TATATA	1204	6	-
Gh_A12G275900.1	AT~TATA-box	TATATAAA	1415	8	-
Gh_A12G275900.1	AT~TATA-box	TATATA	1417	6	-
Gh_A12G275900.1	AT~TATA-box	TATATA	1558	6	-
Gh_A12G275900.1	AT~TATA-box	TATATA	1984	6	-
Gh_A12G275900.1	AT~TATA-box	TATATA	1986	6	-
Gh_A12G275900.1	ARE	AAACCA	828	6	-	cis-acting regulatory element essential for the anaerobic induction
Gh_A12G275900.1	ARE	AAACCA	1941	6	+	cis-acting regulatory element essential for the anaerobic induction
Gh_A12G275900.1	ABRE	ACGTG	1644	5	+	cis-acting element involved in the abscisic acid responsiveness
Gh_A12G275900.1	Myb	TAACTG	1355	6	-
Gh_A12G275900.1	Unnamed__4	CTCC	123	4	-
Gh_A12G275900.1	Unnamed__4	CTCC	213	4	-
Gh_A12G275900.1	Unnamed__4	CTCC	216	4	-
Gh_A12G275900.1	Unnamed__4	CTCC	231	4	-
Gh_A12G275900.1	Unnamed__4	CTCC	629	4	-
Gh_A12G275900.1	Unnamed__4	CTCC	1189	4	-
Gh_A12G275900.1	MYB-like sequence	TAACCA	904	6	-
Gh_A12G275900.1	DRE	TACCGACAT	876	9	-	cis-acting element involved in dehydration, low-temp, salt stresses Gh_A12G275900.1 GT1-motif GGTTAA 502 6 - Arabidopsis thaliana light responsive element Gh_A12G275900.1 GT1-motif GGTTAA 905 6 + Arabidopsis thaliana light responsive element Gh_A12G275900.1 CAAT-box CAAAT 31 5 - Pisum sativum common cis-acting element in promoter and enhancer regions Gh_A12G275900.1 CAAT-box CAAT 64 4 + Nicotiana…
tart
Gh_D03G037900.1	TATA-box	TATA	314	4	+	core promoter element around -30 of transcription start
Gh_D03G037900.1	TATA-box	TATAAA	331	6	-	core promoter element around -30 of transcription start
Gh_D03G037900.1	TATA-box	TATAA	332	5	-	core promoter element around -30 of transcription start
Gh_D03G037900.1	TATA-box	TATA	333	4	+	core promoter element around -30 of transcription start
Gh_D03G037900.1	TATA-box	ATATAT	341	6	+	core promoter element around -30 of transcription start
Gh_D03G037900.1	TATA-box	TATA	342	4	+	core promoter element around -30 of transcription start
Gh_D03G037900.1	TATA-box	ATATAA	380	6	+	core promoter element around -30 of transcription start
Gh_D03G037900.1	TATA-box	TATA	381	4	+	core promoter element around -30 of transcription start
Gh_D03G037900.1	TATA-box	TATAAA	418	6	-	core promoter element around -30 of transcription start
Gh_D03G037900.1	TATA-box	TATAA	419	5	-	core promoter element around -30 of transcription start
Gh_D03G037900.1	TATA-box	TATA	420	4	+	core promoter element around -30 of transcription start
Gh_D03G037900.1	TATA-box	ATATAT	473	6	+	core promoter element around -30 of transcription start
Gh_D03G037900.1	TATA-box	TATA	474	4	+	core promoter element around -30 of transcription start
Gh_D03G037900.1	TATA-box	TATACA	597	6	-	core promoter element around -30 of transcription start
Gh_D03G037900.1	TATA-box	TATA	599	4	+	core promoter element around -30 of transcription start
Gh_D03G037900.1	TATA-box	ATTATA	604	6	+	core promoter element around -30 of transcription start
Gh_D03G037900.1	TATA-box	TATAA	605	5	-	core promoter element around -30 of transcription start
Gh_D03G037900.1	TATA-box	TATA	606	4	+	core promoter element around -30 of transcription start
Gh_D03G037900.1	TATA-box	ATTATA	615	6	+	core promoter element around -30 of transcription start
Gh_D03G037900.1	TATA-box	TATAA	616	5	-	core promoter element around -30 of transcription start
Gh_D03G037900.1	TATA-box	TATA	617	4	+	core promoter element around -30 of transcription start
Gh_D03G037900.1	TATA-box	TATAAA	623	6	-	core promoter element around -30 of transcription start
Gh_D03G037900.1	TATA-box	TATAA	624	5	-	core promoter element around -30 of transcription start
Gh_D03G037900.1	TATA-box	TATA	625	4	+	core promoter element around -30 of transcription start
Gh_D03G037900.1	TATA-box	ATTATA	695	6	+	core promoter element around -30 of transcription start
Gh_D03G037900.1	TATA-box	TATAA	696	5	-	core promoter element around -30 of transcription start
Gh_D03G037900.1	TATA-box	TATA	697	4	+	core promoter element around -30 of transcription start
Gh_D03G037900.1	TATA-box	TATA	707	4	+	core promoter element around -30 of transcription start
Gh_D03G037900.1	TATA-box	TATA	797	4	+	core promoter element around -30 of transcription start
Gh_D03G037900.1	TATA-box	ATATAT	822	6	+	core promoter element around -30 of transcription start
Gh_D03G037900.1	TATA-box	TATA	823	4	+	core promoter element around -30 of transcription start
Gh_D03G037900.1	TATA-box	TATTTAAA	843	8	-	core promoter element around -30 of transcription start
Gh_D03G037900.1	TATA-box	TATA	904	4	+	core promoter element around -30 of transcription start
Gh_D03G037900.1	TATA-box	TATAAAA	928	7	-	core promoter element around -30 of transcription start
Gh_D03G037900.1	TATA-box	TATAAA	929	6	-	core promoter element around -30 of transcription start
Gh_D03G037900.1	TATA-box	TATATAA	930	7	-	core promoter element around -30 of transcription start
Gh_D03G037900.1	TATA-box	TATATA	931	6	+	core promoter element around -30 of transcription start
Gh_D03G037900.1	TATA-box	ATATAT	932	6	+	core promoter element around -30 of transcription start
Gh_D03G037900.1	TATA-box	TATATA	933	6	+	core promoter element around -30 of transcription start
Gh_D03G037900.1	TATA-box	TATA	935	4	+	core promoter element around -30 of transcription start
[truncated: 1,606 more rows]
